# Supplementary material for: Development of Capsicum EST–SSR markers for species identification and in silico mapping onto the tomato genome sequence
Source: Mol Breed. 2012 Aug 11;31(1):101–10. doi: 10.1007/s11032-012-9774-z (PMC3538017; doi:10.1007/s11032-012-9774-z)
Supplement: Supplementary file 2 — Supplementary material 2 (XLS 53 kb) [file 11032_2012_9774_MOESM2_ESM.xls]

## Sheet: TableS1
Supplementary Table S1 Descriptions of plant materials
Sample ID	Species	Origin country	Cluster	Plastid haplotypes
				matK	DDBJ acc. no.	rbcL	DDBJ acc. no.
KC540	Capsicum annuum	Colombia	A	CT	AB721584	G	AB721585
Fushimi-Amanaga	Capsicum annuum	Japan	A	CT	AB721612	G	AB721613
Ougon	Capsicum annuum	Japan	A	CT	AB721882	G	AB721883
Shishi-Togarashi	Capsicum annuum	Japan	A	CT	AB721616	G	AB721617
Takanotsume	Capsicum annuum	Japan	A	CT	AB721618	A	AB721619
KC003	Capsicum annuum var. annuum	Bolivia	A	CT	AB721552	G	AB721553
KC136	Capsicum annuum var. annuum	Mexico	A	CT	AB721562	G	AB721563
KC200	Capsicum annuum var. annuum	Guatemala	A	CT	AB721568	G	AB721569
KC201	Capsicum annuum var. annuum	Guatemala	A	CT	AB721570	G	AB721571
KC210	Capsicum annuum var. annuum	Mexico	A	CT	AB721572	G	AB721573
KC216	Capsicum annuum var. annuum	Mexico	A	CT	AB721574	G	AB721575
KC226	Capsicum annuum var. annuum	Mexico	A	CT	AB721576	G	AB721577
KC234	Capsicum annuum var. annuum	Mexico	A	CT	AB721578	G	AB721579
KC747	Capsicum annuum var. annuum	Mexico	A	CT	AB721586	G	AB721587
KC753	Capsicum annuum var. annuum	Mexico	A	CT	AB721590	G	AB721591
KC754	Capsicum annuum var. annuum	Mexico	A	CT	AB721592	G	AB721593
KC758	Capsicum annuum var. annuum	Guatemala	A	CT	AB721596	G	AB721597
KC762	Capsicum annuum var. annuum	Guatemala	A	CT	AB721600	G	AB721601
KC779	Capsicum annuum var. annuum	Mexico	A	CT	AB721604	G	AB721605
KC780	Capsicum annuum var. annuum	No Data	A	CT	AB721606	G	AB721607
KC781	Capsicum annuum var. annuum	Mexico	A	CT	AB721608	G	AB721609
KC785	Capsicum annuum var. annuum	Mexico	A	CT	AB721610	G	AB721611
KC759	Capsicum annuum var. annuum	Guatemala	A	CT	AB721598	G	AB721599
KC074	Capsicum baccatum var. baccatum	Bolivia	A	CT	AB721626	G	AB721627
KC301	Capsicum frutescens/chinense	Colombia	A	CT	AB721894	G	AB721895
KC539	Capsicum spp.	Colombia	A	CT	AB721920	A	AB721921
KC724	Capsicum spp.	No data	A	CT	AB721928	G	AB721929
KC731	Capsicum spp.	No data	A	CT	AB721930	G	AB721931
KC793	Capsicum spp.	Japan (Haha-jima)	A	CT	AB721932	A	AB721933
KC795	Capsicum spp.	Japan (Chichi-jima)	A	CT	AB721934	A	AB721935
KC019	Capsicum annuum var. annuum	Argentina	B	AC	AB721556	G	AB721557
KC021	Capsicum annuum var. annuum	Argentina	B	AC	AB721558	G	AB721559
KC037	Capsicum annuum var. annuum	Chile	B	AC	AB721560	G	AB721561
KC008	Capsicum annuum var. annuum	Peru	B	AC	AB721554	G	AB721555
KC572	Capsicum baccatum var. annuum	Peru	B	AC	AB721642	G	AB721643
KC574	Capsicum baccatum var. annuum	Peru	B	AC	AB721644	G	AB721645
KC073	Capsicum baccatum var. baccatum	Bolivia	B	AC	AB721624	G	AB721625
KC580	Capsicum baccatum var. baccatum	Peru	B	AC	AB721646	G	AB721647
KC581	Capsicum baccatum var. baccatum	Peru	B	AC	AB721648	G	AB721649
KC602	Capsicum baccatum var. baccatum	Bolivia	B	AC	AB721654	G	AB721655
KC025	Capsicum baccatum var. pendulum	Bolivia	B	AC	AB721620	G	AB721621
KC026	Capsicum baccatum var. pendulum	Bolivia	B	AC	AB721622	G	AB721623
KC099	Capsicum baccatum var. pendulum	Peru	B	AC	AB721628	G	AB721629
KC101	Capsicum baccatum var. pendulum	Peru	B	AC	AB721630	G	AB721631
KC145	Capsicum baccatum var. pendulum	Bolivia	B	AC	AB721632	G	AB721633
KC147	Capsicum baccatum var. pendulum	Bolivia	B	AC	AB721634	G	AB721635
KC189	Capsicum baccatum var. pendulum	Bolivia	B	AC	AB721636	G	AB721637
KC194	Capsicum baccatum var. pendulum	Bolivia	B	AC	AB721638	G	AB721639
KC415	Capsicum baccatum var. pendulum	Peru	B	AC	AB721640	G	AB721641
KC598	Capsicum baccatum var. pendulum	Bolivia	B	AC	AB721650	G	AB721651
KC600	Capsicum baccatum var. pendulum	Bolivia	B	AC	AB721652	G	AB721653
KC607	Capsicum baccatum var. pendulum	Ecuador	B	AC	AB721656	G	AB721657
KC608	Capsicum baccatum var. pendulum	Ecuador	B	AC	AB721658	G	AB721659
KC682	Capsicum baccatum var. pendulum	Peru	B	AC	AB721660	G	AB721661
KC669	Capsicum chinense	Peru	B	AC	AB721800	G	AB721801
KC522	Capsicum spp.	Colombia	B	AC	AB721910	G	AB721911
KC182	Capsicum annuum var. annuum	Bolivia	C	CT	AB721566	A	AB721567
KC251	Capsicum annuum var. annuum	Colombia	C	CT	AB721580	A	AB721581
KC253	Capsicum annuum var. annuum	Colombia	C	CT	AB721582	A	AB721583
KC156	Capsicum chinense	Bolivia	C	CT	AB721662	A	AB721663
KC165	Capsicum chinense	Bolivia	C	CT	AB721664	A	AB721665
KC166	Capsicum chinense	Bolivia	C	CT	AB721666	A	AB721667
KC171	Capsicum chinense	Bolivia	C	CT	AB721668	A	AB721669
KC174	Capsicum chinense	Bolivia	C	CT	AB721672	A	AB721673
KC238	Capsicum chinense	Colombia	C	CT	AB721674	A	AB721675
KC272	Capsicum chinense	Venezuela	C	CT	AB721682	A	AB721683
KC282	Capsicum chinense	Venezuela	C	CT	AB721684	A	AB721685
KC284	Capsicum chinense	Venezuela	C	CT	AB721686	A	AB721687
KC287	Capsicum chinense	Venezuela	C	CT	AB721688	A	AB721689
KC334	Capsicum chinense	Colombia	C	CT	AB721692	A	AB721693
KC340	Capsicum chinense	Colombia	C	CT	AB721694	A	AB721695
KC345	Capsicum chinense	Colombia	C	CT	AB721696	A	AB721697
KC351	Capsicum chinense	Colombia	C	CT	AB721698	A	AB721699
KC353	Capsicum chinense	Colombia	C	CT	AB721700	A	AB721701
KC355	Capsicum chinense	Colombia	C	CT	AB721702	A	AB721703
KC368	Capsicum chinense	Colombia	C	CT	AB721704	A	AB721705
KC375	Capsicum chinense	Colombia	C	CT	AB721706	A	AB721707
KC382	Capsicum chinense	Colombia	C	CT	AB721708	A	AB721709
KC386	Capsicum chinense	Colombia	C	CT	AB721710	A	AB721711
KC388	Capsicum chinense	Colombia	C	CT	AB721712	A	AB721713
KC389	Capsicum chinense	Colombia	C	CT	AB721714	A	AB721715
KC392	Capsicum chinense	Colombia	C	CT	AB721716	A	AB721717
KC396	Capsicum chinense	Colombia	C	CT	AB721718	A	AB721719
KC397	Capsicum chinense	Colombia	C	CT	AB721720	A	AB721721
KC405	Capsicum chinense	Peru	C	CT	AB721724	A	AB721725
KC412	Capsicum chinense	Colombia	C	CT	AB721726	A	AB721727
KC420	Capsicum chinense	Colombia	C	CT	AB721728	A	AB721729
KC427	Capsicum chinense	Colombia	C	CT	AB721730	A	AB721731
KC428	Capsicum chinense	Colombia	C	CT	AB721732	A	AB721733
KC429	Capsicum chinense	Colombia	C	CT	AB721734	A	AB721735
KC435	Capsicum chinense	Colombia	C	CT	AB721736	A	AB721737
KC436	Capsicum chinense	Colombia	C	CT	AB721738	A	AB721739
KC438	Capsicum chinense	Colombia	C	CT	AB721740	A	AB721741
KC441	Capsicum chinense	Colombia	C	CT	AB721742	A	AB721743
KC442	Capsicum chinense	Colombia	C	CT	AB721744	A	AB721745
KC449	Capsicum chinense	Colombia	C	CT	AB721746	A	AB721747
KC459	Capsicum chinense	Colombia	C	CT	AB721748	A	AB721749
KC463	Capsicum chinense	Colombia	C	CT	AB721750	A	AB721751
KC467	Capsicum chinense	Colombia	C	CT	AB721752	A	AB721753
KC468	Capsicum chinense	Colombia	C	CT	AB721754	A	AB721755
KC469	Capsicum chinense	Colombia	C	CT	AB721756	A	AB721757
KC470	Capsicum chinense	Colombia	C	CT	AB721758	A	AB721759
KC471	Capsicum chinense	Colombia	C	CT	AB721760	A	AB721761
KC473	Capsicum chinense	Colombia	C	CT	AB721762	A	AB721763
KC475	Capsicum chinense	Colombia	C	CT	AB721764	A	AB721765
KC476	Capsicum chinense	Colombia	C	CT	AB721766	A	AB721767
KC477	Capsicum chinense	Colombia	C	CT	AB721768	A	AB721769
KC495	Capsicum chinense	Colombia	C	CT	AB721770	A	AB721771
KC497	Capsicum chinense	Colombia	C	CT	AB721772	A	AB721773
KC498	Capsicum chinense	Colombia	C	CT	AB721774	A	AB721775
KC499	Capsicum chinense	Colombia	C	CT	AB721776	A	AB721777
KC500	Capsicum chinense	Colombia	C	CT	AB721778	A	AB721779
KC502	Capsicum chinense	Colombia	C	CT	AB721780	A	AB721781
KC503	Capsicum chinense	Colombia	C	CT	AB721782	A	AB721783
KC536	Capsicum chinense	Colombia	C	CT	AB721784	A	AB721785
KC545	Capsicum chinense	Peru	C	CT	AB721786	A	AB721787
KC556	Capsicum chinense	Peru	C	CT	AB721788	A	AB721789
KC575	Capsicum chinense	Peru	C	CT	AB721790	A	AB721791
KC651	Capsicum chinense	Peru	C	CT	AB721792	A	AB721793
KC656	Capsicum chinense	Peru	C	CT	AB721794	A	AB721795
KC662	Capsicum chinense	Peru	C	CT	AB721796	A	AB721797
KC667	Capsicum chinense	Peru	C	CT	AB721798	A	AB721799
KC675	Capsicum chinense	Peru	C	CT	AB721802	A	AB721803
KC678	Capsicum chinense	Peru	C	CT	AB721804	A	AB721805
KC680	Capsicum chinense	Peru	C	CT	AB721806	A	AB721807
KC681	Capsicum chinense	Peru	C	CT	AB721808	A	AB721809
KC688	Capsicum chinense	Brazil	C	CT	AB721810	A	AB721811
KC697	Capsicum chinense	Peru	C	CT	AB721812	A	AB721813
KC698	Capsicum chinense	Peru	C	CT	AB721814	A	AB721815
KC699	Capsicum chinense	Peru	C	CT	AB721816	A	AB721817
KC700	Capsicum chinense	Peru	C	CT	AB721818	A	AB721819
KC703	Capsicum chinense	Brazil	C	CT	AB721820	A	AB721821
KC706	Capsicum chinense	Bolivia	C	CT	AB721822	A	AB721823
KC708	Capsicum chinense	Bolivia	C	CT	AB721826	A	AB721827
KC709	Capsicum chinense	Bolivia	C	CT	AB721828	A	AB721829
KC710	Capsicum chinense	Bolivia	C	CT	AB721830	A	AB721831
KC179	Capsicum frutescens	Bolivia	C	CT	AB721832	A	AB721833
KC346	Capsicum frutescens	Colombia	C	CT	AB721866	A	AB721867
KC360	Capsicum frutescens	Colombia	C	CT	AB721868	A	AB721869
KC391	Capsicum frutescens	Colombia	C	CT	AB721870	A	AB721871
KC430	Capsicum frutescens	Colombia	C	CT	AB721872	A	AB721873
KC472	Capsicum frutescens	Colombia	C	CT	AB721874	A	AB721875
KC677	Capsicum frutescens	Peru	C	CT	AB721880	A	AB721881
KC300	Capsicum frutescens/chinense	Colombia	C	CT	AB721892	A	AB721893
KC321	Capsicum frutescens/chinense	Colombia	C	CT	AB721902	A	AB721903
KC322	Capsicum frutescens/chinense	Colombia	C	CT	AB721904	A	AB721905
KC668	Capsicum frutescens/chinense	Peru	C	CT	AB721924	A	AB721925
KC317	Capsicum spp.	Colombia	C	CT	AB721896	A	AB721897
KC319	Capsicum spp.	Colombia	C	CT	AB721898	A	AB721899
KC320	Capsicum spp.	Colombia	C	CT	AB721900	A	AB721901
KC527	Capsicum spp.	Colombia	C	CT	AB721912	A	AB721913
KC534	Capsicum spp.	Colombia	C	CT	AB721914	A	AB721915
KC535	Capsicum spp.	Colombia	C	CT	AB721916	A	AB721917
KC538	Capsicum spp.	Colombia	C	CT	AB721918	A	AB721919
KC636	Capsicum spp.	Peru	C	CT	AB721922	A	AB721923
KC711	Capsicum spp.	Bolivia	C	CT	AB721926	A	AB721927
KC764	Capsicum annuum var. minimum	Guatemala	F	CT	AB721602	A	AB721603
KC172	Capsicum chinense	Bolivia	F	CT	AB721670	A	AB721671
KC260	Capsicum chinense	Venezuela	F	CT	AB721676	A	AB721677
KC261	Capsicum chinense	Venezuela	F	CT	AB721678	A	AB721679
KC293	Capsicum chinense	Colombia	F	CT	AB721690	A	AB721691
KC399	Capsicum chinense	Colombia	F	CT	AB721722	A	AB721723
KC248	Capsicum frutescens	Colombia	F	CT	AB721834	A	AB721835
KC249	Capsicum frutescens	Colombia	F	CT	AB721836	A	AB721837
KC258	Capsicum frutescens	Venezuela	F	CT	AB721838	A	AB721839
KC267	Capsicum frutescens	Colombia	F	CT	AB721840	A	AB721841
KC269	Capsicum frutescens	Colombia	F	CT	AB721842	A	AB721843
KC277	Capsicum frutescens	Venezuela	F	CT	AB721844	A	AB721845
KC289	Capsicum frutescens	Venezuela	F	CT	AB721846	A	AB721847
KC306	Capsicum frutescens	Colombia	F	CT	AB721848	A	AB721849
KC309	Capsicum frutescens	Colombia	F	CT	AB721850	A	AB721851
KC311	Capsicum frutescens	Colombia	F	CT	AB721852	A	AB721853
KC312	Capsicum frutescens	Colombia	F	CT	AB721854	A	AB721855
KC314	Capsicum frutescens	Colombia	F	CT	AB721856	A	AB721857
KC315	Capsicum frutescens	Colombia	F	CT	AB721858	A	AB721859
KC316	Capsicum frutescens	Colombia	F	CT	AB721860	A	AB721861
KC324	Capsicum frutescens	Colombia	F	CT	AB721862	A	AB721863
KC325	Capsicum frutescens	Colombia	F	CT	AB721864	A	AB721865
KC515	Capsicum frutescens	Colombia	F	CT	AB721876	A	AB721877
KC610	Capsicum frutescens	Ecuador	F	CT	AB721878	A	AB721879
Okinawa-Togarashi	Capsicum frutescens	Japan	F	CT	AB721614	A	AB721615
Tabasco	Capsicum frutescens	Unknown	F	CT	AB721884	A	AB721885
KC254	Capsicum spp.	Colombia	F	CT	AB721888	A	AB721889
KC271	Capsicum spp.	Venezuela	F	CT	AB721890	A	AB721891
KC326	Capsicum spp.	Colombia	F	CT	AB721906	A	AB721907
KC139	Capsicum annuum var. annuum	Mexico	N	CT	AB721564	G	AB721565
KC751	Capsicum annuum var. annuum	Mexico	N	CT	AB721588	G	AB721589
KC756	Capsicum annuum var. annuum	Mexico	N	CT	AB721594	G	AB721595
KC262	Capsicum chinense	Venezuela	N	CT	AB721680	A	AB721681
KC707	Capsicum chinense	Bolivia	N	CT	AB721824	A	AB721825
KC513	Capsicum frutescens/chinense	Colombia	N	CT	AB721908	A	AB721909
KC152	Capsicum pubescens	Bolivia	N	CT	AB721886	G	AB721887
