# Supplementary material for: Development of Capsicum EST–SSR markers for species identification and in silico mapping onto the tomato genome sequence
Source: Mol Breed. 2012 Aug 11;31(1):101–10. doi: 10.1007/s11032-012-9774-z (PMC3538017; doi:10.1007/s11032-012-9774-z)
Supplement: Supplementary file 3 — Supplementary material 3 (XLS 1195 kb) [file 11032_2012_9774_MOESM3_ESM.xls]

## Sheet: TableS2
Supplementary Table S2 Descriptions, primer sequences, and similarity to the tomato genome (SL2.30) for the results of the genetic diversity analysis
Marker name	DDBJ Acc. No.	SSR motifs	Estimated size of PCR product	Forward primer sequences (5'-3')	Reverse primer sequences (5'-3')	Genetic deversity analysis	HZa)	Merker typesb)	No. of alleles/marker	No. of accessions exhibiting null allele	Marker positions on the tomato genome (SL2.30)
											Chromosomes	Positions	E value	Chromatin	Comment
CaES3862	GD111098	GGA(mis2)	209	GGCCCCAAAAATCTTGGTAT	CACCATCACGGTAAACGACA	Tested	0.170397	Type I	3	0	SL2.30ch01	104976	2e-80	Eu
CaES4072	GD096902	AGC(mis2)	121	CAGCACGCTTGCTAATTCAA	AGCAGGCTTGGAATCCACTA	Tested	0.11495	Type II	3	1	SL2.30ch01	11881656	1e-109	Hetero
CaES2306	GD073723	GGC(mis2)	271	CTGAAGAAGCTCAAGGTGCC	GCCTCTGCTTTGACTGGTTC	Tested	N.A.c)	N.A.	N.A.	N.A.	SL2.30ch01	32943619	2e-66	Hetero
CaES4376	GD073578	AAG(mis2)	161	GAGGAAAGTGAGTTGCTCCG	TTATCCTTGCCCCACATAGG	Tested	0.395861	Type II	2	43	SL2.30ch01	38324134	1e-83	Hetero
CaES1003	CA847523	AATC(mis1)	176	GCTCAAAACTTGACCGCTTC	CTGGAACCGAACTCCATCAT	Tested	0.0945231	Type I	3	0	SL2.30ch01	52730560	2e-67	Hetero
CaES3453	GD061177	AAG(mis2)	284	GCAAAATCACCTCCCCATAA	GAAGAAACATGGGAGCTTGC	Tested	N.A.	N.A.	N.A.	N.A.	SL2.30ch01	64329115	5e-54	Hetero
CaES3962	GD075023	AAT(mis2)	218	GGAAGAAAAAGCCTGTTCCC	TCCCTGCATCAAACATTGAA	Tested	0	Type III	1	0	SL2.30ch01	77329846	5e-83	Eu
CaES5301	CO908339	AGC(mis2)	99	TGTAAAATCCGGGTGGAAGA	TTTTCCATGGTTTCAAAGGC	Tested	0.432153	Type II	4	4	SL2.30ch01	90203829	5e-86	Eu
CaES1208	GD071453	AAG(mis1)	179	CCAAAAGCCAAGCTCAAGTC	GAGCAAAAATCCAATTCCCA	Tested	0	Type IV	1	1	SL2.30ch02	1515209	4e-59	Eu
CaES1415	GD112057	AGC(mis1)	209	GGGATTGATTGAGCTGCTTC	CAGACACTCGCCCATGTTG	Tested	0	Type III	1	0	SL2.30ch02	6571452	1e-103	Eu
CaES0425	GD117998	AAC	255	AGGCAAAGATGTTCGTTTGG	TGCGTACACTTTACCCTCCC	Tested	0.350464	Type I	2	0	SL2.30ch02	15322796	3e-53	Eu
CaES1169	GD070797	ATC(mis1)	206	CCTGTTGAACGTCTTGCCTT	TTCTTCTTGCTCCCTTTGGA	Tested	N.A.	N.A.	N.A.	N.A.	SL2.30ch02	22219445	4e-51	Hetero
CaES1137	GD102175	GGA(mis1)	122	CTTCTTCCTCTTTCCCCACC	ATCCTTTGCATCTGATTCGG	Tested	0.236233	Type II	2	2	SL2.30ch02	29006226	2e-59	Hetero
CaES3264	CO906494	AAAT(mis2)	110	TCCCAGTTTATCAACCAACCA	CAAGAGTCCATCTTCCCCAA	Tested	N.A.	N.A.	N.A.	N.A.	SL2.30ch02	36052975	2e-51	Eu
CaES2489	CA518847	ATC(mis2)	298	TGCATGCACAACAGCAGATA	TTTCTTCCATTCAGCCCTTG	Tested	0.00519477	Type I	2	0	SL2.30ch02	42984036	3e-51	Eu
CaES2523	CA515164	GGA(mis2)	179	AAGGCAGCTCAAAGCAACAT	TTGACAAACACTCTGGCTCG	Tested	N.A.	N.A.	N.A.	N.A.	SL2.30ch02	49879366	1e-68	Eu
CaES4883	GD120545	AAG(mis2)	212	CTTTTCGTTTTTGGGTGGAA	GAGGGGCCGTCATAATTACA	Tested	0.306898	Type II	4	12	SL2.30ch03	55998	1e-70	Eu
CaES2210	GD074550	AAG(mis2)	283	TGGGGTATTGAAAGGAAGCA	CCATTGACAACCACATTTGC	Tested	N.A.	N.A.	N.A.	N.A.	SL2.30ch03	9266146	4e-67	Hetero
CaES5178	EB084449	AAG(mis2)	297	CTCGAGATGTTAAGGCCTGG	ACTCCACCAACACCTGGAAG	Tested	0.305621	Type II	3	20	SL2.30ch03	19273715	1e-104	Hetero
CaES4787	GD112827	ACT(mis2)	132	CCAAACGAGTCCCACCTAGA	TTAGGTCCCGGACAAGAAGA	Tested	0.010376	Type I	3	0	SL2.30ch03	30465451	7e-62	Hetero
CaES2505	CA517271	AGC(mis2)	233	GCACCAAAGGTGGAGAAGAA	ATACCCATGGCCTTGCTAGA	Tested	0.288317	Type I	4	0	SL2.30ch03	41237907	4e-58	Hetero
CaES0404	GD115307	GGA	267	ACTCGAGCCGATTACGAAGA	ATTCGACACCTTATGCGACC	Tested	0.320914	Type II	6	2	SL2.30ch03	46337299	1e-54	Hetero
CaES1189	GD073206	GGC(mis1)	163	GCACGAGGCTTTCTTCTCAA	CATGTTGTTGACGATTTCCG	Tested	N.A.	N.A.	N.A.	N.A.	SL2.30ch03	55699694	1e-109	Eu
CaES1838	GD129829	AAAT(mis2)	205	ACGAGGATGATGTCACGGTT	GCATCCTGCAACACAGAAGA	Tested	0.0109286	Type II	2	10	SL2.30ch03	64828376	3e-84	Eu
CaES2524	CA515314	AAG(mis2)	216	ACACCGGTCAGAAAGTCGAT	CGTTTCCACATCTGGGTCTT	Tested	0	Type III	1	0	SL2.30ch04	45082	3e-73	Eu
CaES2332	GD058394	AAG(mis2)	160	TGGAGATGATGCAGAAGAAGAA	AGATGGATGACTCAAAGCGG	Tested	0.476115	Type I	3	0	SL2.30ch04	7684496	1e-56	Hetero
CaES3447	GD053157	ATC(mis2)	274	GAATGGTTGGGATTGGTCTG	CCACTGTCTTTCGGGATCAT	Tested	0	Type III	1	0	SL2.30ch04	19197689	1e-111	Hetero
CaES3524	GD077163	ATC(mis2)	133	ATCTTGGTATTGATGCCCGA	CCGGATTGAAGTTGGAAGAA	Tested	0	Type III	1	0	SL2.30ch04	31108414	1e-82	Hetero
CaES3538	GD116367	AGC(mis2)	191	CCTCCTCTTCCAACAAGCAC	ACAAATGCAAGTGGCAACAA	Tested	0.0103624	Type I	2	0	SL2.30ch04	38856885	4e-64	Hetero
CaES1465	GD069833	ATC(mis1)	226	CACGAGGGCTCTTCAAGAAA	CCCACTCCTGTGACCATCTT	Tested	N.A.	N.A.	N.A.	N.A.	SL2.30ch04	46688959	4e-90	Hetero
CaES3680	GD095392	AAG(mis2)	195	GAAATGGCTGCAGAGCCTAC	AGCCTCCTCCTTGGAAATGT	Tested	0	Type IV	1	1	SL2.30ch04	55093919	2e-59	Eu
CaES1112	GD113615	AGC(mis1)	248	CGAGGGTGAGGATGAGTTGT	TGGACCAACTTGAAGGGTTC	Tested	0.498878	Type II	2	2	SL2.30ch04	64059715	7e-80	Eu
CaES4613	GD070299	ATC(mis2)	141	GCAGTCGAAAGGGGATATGA	TTGATTCCATCCCTTCAAGC	Tested	0	Type IV	1	167	SL2.30ch05	41182	1e-87	Eu
CaES2576	GO345057	AAAG(mis2)	190	TCATCAAACAAACTGCGCTC	CATCCTCGAGAATCTCCGTC	Tested	0	Type IV	1	19	SL2.30ch05	8368471	1e-126	Hetero
CaES2920	GD101219	AG(mis2)	256	CTGGACGCTGCTGAACAATA	CGAAAGCGGGAAGAGAGAG	Tested	0.0806447	Type II	3	1	SL2.30ch05	19069799	4e-53	Hetero
CaES2854	GD053661	AAAC(mis2)	144	GAAAACGAAAACATGGAGTTCTT	TACAGGCCACCCTATTTTGC	Tested	0	Type IV	1	2	SL2.30ch05	27157332	1e-125	Hetero
CaES5092	GD132585	AGC(mis2)	241	TTTAGCAGATGGGGTTGGAG	GGAATTTTCGCTCCACAAAA	Tested	0	Type IV	1	100	SL2.30ch05	30238747	9e-54	Hetero
CaES4616	GD070314	ATC(mis2)	196	AGGCATCAGTTGTTGCACTG	GAGCTTAATTCCTCCTCGGG	Tested	0.236561	Type II	3	1	SL2.30ch05	41693428	1e-109	Hetero
CaES4192	GD053725	ATC(mis2)	166	GGCAAAATCGAAGAGTCCAA	CAACCATTGTGATGAGTGGC	Tested	0.270779	Type I	2	0	SL2.30ch05	56381868	8e-65	Hetero
CaES1711	GD120010	AAG(mis2)	246	CGAGGAATAGGCTTAGTGCG	GGCAAGAAGTCCACCACCTA	Tested	0.474235	Type II	4	52	SL2.30ch05	64961456	6e-79	Eu
CaES5392	CA525858	GGA(mis2)	201	CGAATGGTCAGAATGAAGCC	CGGAAATGCACAATCAACAC	Tested	0.178833	Type I	3	0	SL2.30ch06	243081	2e-56	Eu
CaES4504	GD084630	AAG(mis2)	216	TTTTTCTCGCAGGTTGTGTG	CCACGAACAGCAGTGACAAC	Tested	0	Type IV	1	1	SL2.30ch06	6757016	4e-64	Hetero
CaES4245	GD057423	GGT(mis2)	252	TTTGTTACAAGCCAGGAGCC	TGTAATGAGTCCAAAGGCCC	Tested	0.0112356	Type II	2	15	SL2.30ch06	14497824	1e-93	Hetero
CaES5512	CA519437	AAG(mis2)	264	AGCTGCTTTTGTCTATCGGC	TTCCCACAAAGTGGGGTCTA	Tested	0.246498	Type II	2	1	SL2.30ch06	20403630	1e-65	Hetero
CaES2341	GD058323	ACG(mis2)	186	TGATCGAGGGAAAGGTGAAG	CCAGATTCAGATCCTGGGAA	Tested	0	Type III	1	0	SL2.30ch06	26145860	1e-82	Hetero
CaES1811	GD073992	AAAC(mis2)	291	ATGTCGCGCACACAAAAAT	CTGATTTCAGCCTCGGAAAG	Tested	0.46322	Type II	5	26	SL2.30ch06	32956761	1e-106	Eu
CaES3958	GD066406	GGA(mis2)	255	CTGTTCGGGCGGTTATTTTA	GTTACGCAGGACACCACCTT	Tested	0.366808	Type I	3	0	SL2.30ch06	39537756	6e-55	Eu
CaES5253	CO910302	ACT(mis2)	172	GCCGAAAGTGAAAGTTGAGC	CGTCTCCTGGACCATTTTGT	Tested	0.491793	Type II	4	5	SL2.30ch06	45965819	2e-66	Eu
CaES1365	GD068606	AAT(mis1)	245	TGATTCTGTGCTGTTTTCGG	CGCTGTATCATTGGAGGGTT	Tested	N.A.	N.A.	N.A.	N.A.	SL2.30ch07	33319	1e-52	Eu
CaES2027	GD055606	AGC(mis2)	250	CAACTGCCTCTCATCTCTGCT	GAAGCATTTCCATGTGGGTC	Tested	0.482307	Type II	4	3	SL2.30ch07	9295644	3e-67	Hetero
CaES3856	GD098044	AAG(mis2)	129	GCACGACGAGAAGAAAGAGTC	GCAACACCAGCATTTTCTGA	Tested	0	Type IV	1	114	SL2.30ch07	15382995	1e-103	Hetero
CaES4710	GD064506	ACG(mis2)	241	CATTGAGTGCGGAAATGCTA	GAAGCAGCAGAACCACCTTC	Tested	0	Type III	1	0	SL2.30ch07	26689818	6e-64	Hetero
CaES4665	GD129427	AAT(mis2)	107	AAAGGAGAGCGCAGCATAAG	CGCCTTGTTGCATTCTGATA	Tested	0.318453	Type II	5	1	SL2.30ch07	35834249	2e-57	Hetero
CaES1962	GD071881	AC(mis2)	192	ACGAAGCTGGAACTGAAGGA	TGCGTACAAAACCTGAACCA	Tested	0	Type III	1	0	SL2.30ch07	46721556	2e-72	Hetero
CaES2790	GD118923	GGGA(mis2)	297	CTCCCTCTCCCCAACAAAAT	GAGAGCAGCTCGGAAAGCTA	Tested	0.338514	Type II	2	9	SL2.30ch07	55835008	2e-61	Eu
CaES4584	GD063103	AAC(mis2)	108	CTGAAATGGCGGATGAAAAT	GCAACTTGTGAGTTGGGGTT	Tested	0.296672	Type I	4	0	SL2.30ch07	65165189	6e-66	Eu
CaES5685	BM064411	GGC(mis2)	280	ACTTTCCCAACTTTGCCCTT	ACCGGAGTTCACATTTTTCG	Tested	N.A.	N.A.	N.A.	N.A.	SL2.30ch08	63258	6e-56	Eu
CaES4042	GD114348	AAC(mis2)	214	TTTCGTGATGGGTTGGAAAT	ACTAGGGCGTCTCTTCAGCA	Tested	N.A.	N.A.	N.A.	N.A.	SL2.30ch08	10370428	9e-55	Hetero
CaES3612	GD101388	ATC(mis2)	233	GATTGCAGAATTGGGGAAGA	TTGAATTGGTGGTCGTCAAA	Tested	0	Type III	1	0	SL2.30ch08	20863625	1e-100	Hetero
CaES4410	GD081357	AGC(mis2)	292	ATCTTCGCGCTGTGCTTATT	GCAAGACTTGATCCACAGCA	Tested	0.498342	Type II	2	1	SL2.30ch08	26810314	3e-88	Hetero
CaES3267	CO907296	AAAC(mis2)	243	CTTCGTATGCTGCATCCCTT	CATTTGAAACAACTGTAGTAAGACCC	Tested	0.5	Type IV	2	1	SL2.30ch08	35139281	1e-58	Hetero
CaES1324	GD117609	AGC(mis1)	278	GTATTCGCGAAGGTAGCTGG	CCACATTCGGTCAACCTCTT	Tested	0	Type IV	1	2	SL2.30ch08	46410197	4e-87	Hetero
CaES1051	GD057616	AAG(mis1)	236	GCATATCAAACCCTGGCTGT	TCCAACCAATGTGCCATCTA	Tested	0	Type IV	1	1	SL2.30ch08	54084303	5e-80	Eu
CaES0663	GD127105	AAG(mis1)	227	GCACGAGGCTTAGAACAAAAA	TGGAAAGCACATGAATGGAA	Tested	0.460787	Type II	3	12	SL2.30ch08	62996353	3e-61	Eu
CaES3583	GD095068	AAC(mis2)	145	TTCTTTTGGTTCTTGGCACC	CGAAACATCAATGGTAGCACA	Tested	N.A.	N.A.	N.A.	N.A.	SL2.30ch09	195408	3e-86	Eu
CaES1027	GO344527	AAG(mis1)	93	ACGAGACGAGGGTCTCAAAA	CCAAGAACTCATCGGTAGCC	Tested	0.0155301	Type I	3	0	SL2.30ch09	993752	1e-70	Eu
CaES3513	GD053097	GGA(mis2)	290	ATTCTCATGGGAGTCAACGG	GGCTCGAGCAATGTTGAAAT	Tested	N.A.	N.A.	N.A.	N.A.	SL2.30ch09	18422165	2e-65	Hetero
CaES2930	GD065235	GGCA(mis2)	174	CAGCTGTTGCACCAAAAAGA	CGGGAAGTGAACTATCACAACA	Tested	0.234158	Type I	2	0	SL2.30ch09	25065714	2e-89	Hetero
CaES5642	BM065981	AAC(mis2)	174	TACAGCAGCAAGCAATGACC	CTACATGCGCTTTCTCCTCC	Tested	0	Type III	1	0	SL2.30ch09	40024263	4e-58	Hetero
CaES0863	GO344692	AT(mis1)	274	AAGACAGGTTTGGTGGCAAG	GCATATCCTCTGACGTCACCT	Tested	0	Type IV	1	2	SL2.30ch09	45437513	9e-93	Hetero
CaES5024	GD066811	AAG(mis2)	226	TGGGAGATGAGTGTGGTCAG	TCCCATTTTGGAGGAGACTG	Tested	0	Type IV	1	12	SL2.30ch09	57808006	1e-134	Hetero
CaES2655	GD052723	GGGA(mis2)	101	TGACACAAATGCCATGAACC	AGAGTCGGCGAGAAATGAGA	Tested	0.704208	Type II	6	3	SL2.30ch09	67605558	3e-94	Eu
CaES2666	GD073639	AAAC(mis2)	269	CGACATGCTTCGTTCTTTCA	TTCGCGTCGATCTGTAAGTG	Tested	0.381418	Type II	4	1	SL2.30ch10	37302	6e-70	Eu
CaES2252	GD078059	AGC(mis2)	112	ACTGTGAAGATTGGGCAAGG	TCGAACCTAATTATCGACCCC	Tested	0.010638	Type II	2	5	SL2.30ch10	8707182	8e-63	Hetero
CaES3521	GD056783	ACT(mis2)	203	TGATTGTAGCTGCAACGAGG	ACAAAGGTGCCATTGGTTGT	Tested	N.A.	N.A.	N.A.	N.A.	SL2.30ch10	14780602	1e-117	Hetero
CaES4597	GD131909	GGA(mis2)	244	CACGAGGCTTGTCTTTCACA	GGGAACAAGGGTAGGGGTAA	Tested	0.456855	Type I	4	0	SL2.30ch10	27366117	8e-82	Hetero
CaES0746	GD117681	AGC(mis1)	297	ACGAGGGAAAGAGGGAACAT	TACTGTCCCACATGCCTGAA	Tested	N.A.	N.A.	N.A.	N.A.	SL2.30ch10	36095931	7e-68	Hetero
CaES4666	GD126310	ATC(mis2)	126	TGCACCCCTTCCTGAATAAG	GTTTGCTTTTGGTGCGGTAT	Tested	0.139635	Type I	2	0	SL2.30ch10	46407971	4e-66	Hetero
CaES2865	GD115248	AAAG(mis2)	271	TTATCCCTGGCAGAGACCAC	TACCGATCTGAGTGTCGTGC	Tested	0.707188	Type II	6	23	SL2.30ch10	56484496	8e-53	Hetero
CaES0089	GD052819	AT	148	GCCTCTGTATAACAATTCAACGG	ATCGATGGAGAATGGAGTGC	Tested	0.889771	Type II	26	64	SL2.30ch10	64776431	2e-58	Eu
CaES4632	GD053510	GGA(mis2)	183	CCTCCTCCAATAATGCCTCA	GAGTCTTGGGTGCTCCTCTG	Tested	N.A.	N.A.	N.A.	N.A.	SL2.30ch11	265013	1e-59	Eu
CaES2513	CA516291	AAC(mis2)	300	TGAGATTTTCATGCCAGCAC	GCGGAGTTTCTTGACTGGAA	Tested	0	Type III	1	0	SL2.30ch11	8083350	9e-66	Hetero
CaES3198	EL813439	GGGC(mis2)	185	CTCCTTTATTAAACCGCCCC	GTTTTTCCCCGCAGGTTTAG	Tested	N.A.	N.A.	N.A.	N.A.	SL2.30ch11	14564415	1e-51	Hetero
CaES4448	GD107047	AAG(mis2)	211	AGCACCAGGAAGGATGAGTG	AGGTCTAGCCAAAGCTGCCT	Tested	0	Type IV	1	1	SL2.30ch11	20684723	3e-54	Hetero
CaES2568	BM062155	AGC(mis2)	241	ACTTGGCAAAAATCACAGCC	CAGCAATTTCTCCAGCATGA	Tested	0	Type III	1	0	SL2.30ch11	34869351	2e-67	Hetero
CaES5364	CK901728	AAG(mis2)	167	TCAGAATGGAAGATGGAGGC	CAAGTTTCGCCTTTCTCTGG	Tested	0	Type IV	1	1	SL2.30ch11	36919072	3e-89	Hetero
CaES5647	BM065998	ACT(mis2)	231	GCCATCTACAGGTGGGAAAA	CAGATCAGAGGAGACCGGAG	Tested	0	Type IV	1	3	SL2.30ch11	46231006	3e-67	Hetero
CaES4896	GD075838	AAT(mis2)	259	AAAAACTCCACCACCACCAC	AAACCTTTAGGCCTTTGCGT	Tested	N.A.	N.A.	N.A.	N.A.	SL2.30ch11	53353037	7e-57	Eu
CaES4946	GD112018	ATC(mis2)	234	GTGATACGAATCGTTTGGGG	ATATGGAGGCAACGGACAAG	Tested	N.A.	N.A.	N.A.	N.A.	SL2.30ch12	30323	4e-51	Eu
CaES1911	GO345520	AGC(mis2)	194	GCAAAGAAAATGTCCGAAGC	AAGACACCATAATGCCCAGC	Tested	0	Type IV	1	2	SL2.30ch12	9917392	1e-128	Hetero
CaES2584	GO345359	AG(mis2)	152	GTCACAAGCGGGATGCTTAT	ATCTGGCGGTGATACACTCC	Tested	0.109627	Type II	2	3	SL2.30ch12	19463165	5e-51	Hetero
CaES4858	GD091426	GGT(mis2)	249	AGCAGACGGAGCAGTTGAAT	CTGCAGCAGCTATTTCCCTC	Tested	0	Type III	1	0	SL2.30ch12	28852332	1e-132	Hetero
CaES3253	CO907487	AAAG(mis2)	171	TAATTCTGCGCTTGATGCAC	TTCTCTTCCCAGTGGGTCAC	Tested	0	Type III	1	0	SL2.30ch12	35985623	1e-86	Hetero
CaES3735	GD113648	GGA(mis2)	218	AACGCCATTTAGACACACCC	TTCTTCTCTAACCTGGCGGA	Tested	0	Type III	1	0	SL2.30ch12	47130413	8e-70	Hetero
CaES5183	EB084560	AAG(mis2)	94	CAAGGCACCATGTACGTGTC	CGTCAACGATCATTTTGTGG	Tested	0	Type III	1	0	SL2.30ch12	58451991	9e-86	Eu
CaES2265	GD071288	GGA(mis2)	148	TAACACTGATGGTGCCCAAA	GGGCTTTCTGGCATTGTAAA	Tested	0	Type III	1	0	SL2.30ch12	65421064	1e-109	Eu
CaES0001	BM059634	AG	185	GCACGGGAGAGAGAGATATGA	TTGTGCAAATGTTGTGACCA
CaES0002	GD130763	AG	288	TCATTGACCAATGGAAGCAA	GGGGGATGGGAGGATACTAA
CaES0003	GD129429	AT	206	GGGCCGATGTAAGCAGACTA	TCCCACACAAGAGTGACCAA
CaES0004	GD088061	AG	190	GGCGGCTAATTATACAGGGA	CCGCGGGTCAATAAAAATAA
CaES0005	GD090172	AG	148	CGGGAAAACAAATTAATATCAGC	ATTACCTTGCAGCACCAACC
CaES0006	GD129947	AG	119	GAGAGAGAGAGAGAGAGAGAGAGACC	CCAGCGCACTCGCTAAAG
CaES0007	GD119556	AT	221	TCTCGATTTTGCGATCTTCA	TTCGTCCTTCCTGTTTCCAC
CaES0008	GD053802	AG	159	GCACGGAGAGAGAGAGAGAGA	AAGAAAGCATTCAAGCGAGC
CaES0009	GD069136	AT	212	TTTCCCTTTTACGGCTGATG	TAGATGAAGAAACGGGGTGG
CaES0010	GD080319	AT	289	ACGGGCCCTTCAATGTCTA	TCGTGTGCTAATGAAAAACCA
CaES0011	GD094066	AT	157	TGGAGGATTACCTCGCAACT	ACATGATGACCATCCATCCA
CaES0012	GD113317	AT	290	AAAACCGGAAAACGATTTGA	ACGCTGATGGTGTCCCTTAT
CaES0013	GD053433	AG	282	TGAAATCGCGTGTATTGCAT	CCGCGCCTTTAACATAGAAA
CaES0014	GD090783	AT	251	GAGAAGTGGGTGTTGAAGGC	TTGTTGTCACTAAAACATCATGC
CaES0015	GD099721	AT	203	TGTTTCTGAAGGACTTTTCATCG	AAGCAGAATCATGAATTTCACTAATAA
CaES0016	GD123968	AT	221	TGGATAAGGTGGCTAATGGG	CAAAAATCCCAACATATTCACAGA
CaES0017	GD108981	AT	136	CAGGCCCATTGTTCTGATCT	GAAAGGTGCCACATGTCCTT
CaES0018	GD097605	AT	177	GCACGAGGGAGAGAGAGAGA	ACACACACACACACGCACAC
CaES0019	GD059321	AAG	238	TTGTTCAAGAAACACAACTTCAA	TTGAGCATCTTCCACACTGC
CaES0020	GD120609	AT	281	CACGAGGGGCATCTTTAGTT	TGGTTTGAACCCATGACTGT
CaES0021	GD123510	AAT	300	TAACAGTTTCTGGGGGCTTC	GCCTCAGTCATGCATTGAAA
CaES0022	GD092254	AT	185	GCACGAGGGAGAGAGAGAGA	GCGAGAGAGCTCGAGAAAAG
CaES0023	CO911927	AT	169	TCTGTTTGCTATTCAATATATGCTTTG	ATGCACTCCAACTTCCCAAC
CaES0024	GD094031	AT	175	TACCAAGTATCCCCCTTCCC	AAGTCCTTCCACATTGTGCC						SL2.30ch03	21920549	3e-94	Hetero
CaES0025	GD089101	AG	104	GAGAGAGAGAGAGAGAGCGTGC	ATGTTCAGGCAAGGCAGG
CaES0026	GD101570	AAG	226	ACACGAGATCGTCTGCATCA	AATTCAGGGATATTTTTAACCTTTTT						SL2.30ch03	9602644	2e-52	Hetero
CaES0027	GD078970	AG	177	CCTTGCAAGCTACAGGCTTT	GAGAGCACCAGCCAGGATAG						SL2.30ch08	59417574	1e-77	Eu
CaES0028	GD058064	AT	124	AGTGCCGAGATTAGAGCCAA	AGCTCCTCAACTGCCTTTTAT
CaES0029	GD088905	AT	243	CAAAACAATTTGCATGGTGTG	GCTTTTATGAGCGGCAGATT
CaES0030	CO910134	AT	251	CATGGGTGAGGGTACATGGT	AGAGGGAAGGGTTATTTGCC
CaES0031	CO906367	AAT	299	AGATGACGTACGGGAACTGC	TTTTAAAGTTGATCAAGCGTAATTTTT
CaES0032	CA524065	AAG	245	TCTCTCTCTACATCTCTCCGTTGA	ACTCCCATACGGTGTCGTTC										Same markers as HpmsE116 reported by Yi et al. (2006)
CaES0033	BM063090	AGC	134	CCTTGCCTATGTTGAAGCTTTT	ATATTCGGCCTCAACAGCAG
CaES0034	GD053120	AG	157	TGTCTTCTTATGGCCGAACC	ACTTATTTCCATGAAGGCGG
CaES0035	GD117393	AT	159	TTAAATGGCGCGTTGAATTA	AAGTCGATGGAGTGCTGCTT
CaES0036	GD120967	AG	270	GGAGCAGAATTTTTCCACCC	AGGTTCTGAGGCAACTCCAA						SL2.30ch06	44256241	3e-57	Eu
CaES0037	GD135286	AAC	142	CCCACTACCACTACCACCCA	AGCCAATCTGGACTTACCCA						SL2.30ch10	62863871	2e-89	Eu
CaES0038	GD053834	AC	247	TATTCCGCACGGAGAAAGTT	CCAAGAGATTCCTCCCACAA
CaES0039	GD093605	AG	270	TCTCGACAAAGTTTGACCCA	GGAGGCGTAGGAGCTTTTTC
CaES0040	BM068108	AT	96	TCGCTTTCATAGCGTGTTTG	AACTGGCCTCAGTAAATTCTGC						SL2.30ch07	64901581	4e-67	Eu	Same markers as HpmsE052 reported by Yi et al. (2006)
CaES0041	GD133175	AG	269	CAAGCTCAAGTCTTGTGGCA	TGTGTTTGTGAGAGAGAGAGAGAGA
CaES0042	GD111124	AAT	275	CTCCTGGTGGTGGTGGTTAT	TTGCATGGCTAAAGCTTCCT
CaES0043	GD070975	AAT	91	TAATTAATTGAGGTGCGCGA	TCTGGTTGACAATTAGGCCC
CaES0044	CO907045	AT	248	CAAGAAGGACAAAAAGGCCA	TGAAACAGCCTTGACATTCG
CaES0045	CA517376	AT	130	GAGGAAACACTCTCTCTCTCTCTCTC	CACAAAATCAAGAGACCCCAA
CaES0046	GD054945	AAAG	181	ATTTTGATGCGTTGCTTTCC	CCACAAAAAGGGTGTTTGCT
CaES0047	GD068844	AAAT	254	GTCGACCCTGTCCGAATCTA	TCCTTGAAGTGGCTAAGGGA
CaES0048	GD122403	AT	297	CCACATGCCCTTCTTCTCTC	GAGGCCTTTACCGATTCACA
CaES0049	GD133198	AT	255	TGTGCAGATGGAATTACCCA	TGCTATTCCGGCTTGAAATC
CaES0050	GD123264	AT	290	AAAGAGGGGTCGTTTTCGAT	TTGGATTGGGAAAAGGAGTG						SL2.30ch04	60952970	4e-69	Eu
CaES0051	GD093532	AT	172	AAGCATCCCCCTTCCCTC	AAGTCCTTCCACATTGTGCC
CaES0052	CA517699	AC	164	ACGCCAAGAAAATCATCTCC	AGAGATGGAGACCTGAGCCA
CaES0053	GD121462	AAT	290	TCAACATTACGTCGTGGAACTC	TCATTCTTTTGCGCTTCCTT						SL2.30ch02	42509811	3e-58	Eu
CaES0054	GD118154	AAT	274	TTTGGTCATTGTTCACCTTCA	AGATGGAATACGCGGAGATG
CaES0055	GD133001	AAC	223	AAAGTACATCTTTGCCTTTATTTATGT	AGAAGCACCACTTCCTCCAA						SL2.30ch06	2831209	4e-72	Hetero
CaES0056	GD112226	AAT	245	ACCACCACCTTCTCCTCCTT	CATCCTGAGGGCTTGGATTA
CaES0057	GD124181	AAC	187	TACAGTGAAATCAATGGCGG	CCTTTTCCCAAACCCAAAAT						SL2.30ch02	40336219	2e-86	Eu
CaES0058	GD119725	ATC	256	GCTGTAGTCTTCGGTTTGCC	TTCAGACGGTATACGCACCA
CaES0059	BM059622	ATC	91	TCGTCTTTCACTTGTCTTTTGTTC	AGTGGGTTCACTGACTTGGG
CaES0060	GD080045	AG	298	CGAGGTGAGAGCTTCTGCTT	CGAGGAGTGGGGAGTCATAA						SL2.30ch06	41675909	2e-65	Eu
CaES0061	GD101345	AT	251	CGCAAAATGATTTAGGTGTGG	TCTCCTGTTTTCCGATGCTT
CaES0062	GD068486	AT	258	CCACCATAGTTTCCACAAACG	GCCCACAAATCCTTTTTCAA
CaES0063	GD111026	AT	227	AGGCTTGATGAACTGTTGCC	GCATCGTAGCGCCTTTCTAC						SL2.30ch05	64960266	3e-74	Eu
CaES0064	GD115843	AT	174	GCCCGCCATTGAAAGTTAT	CTGGAAAGAGGCGCTAACTG
CaES0065	GD072113	AT	278	CAATACCCACATGCTTCTTCA	CAATTTTTCGCCTTTTTGTCA
CaES0066	GD100715	AC	257	GTAGCGTTTGTTCCCGTTGT	AAATGGAGCATCGTGGACTC
CaES0067	GD093879	AG	164	TCCAGATTTTGCACTCGCTA	TGCTTCCACAACAAAATCCA
CaES0068	GD069627	AT	139	TCGGGTGTTTATCGAATCCT	TCCACTTCCACAACAACCTTT
CaES0069	CA523162	AT	262	AAAGCTTTGTGCACATTTCG	TTCTCAGGCTTCAAGTCGGT
CaES0070	CA517353	AT	128	TTCGATTTACAAAATCTCAAGGAA	TGAGGTCTGGTCTGGTGTGA
CaES0071	BM064640	AT	271	GCGAGCCAGAAATTTCGTTA	CGTGAAGATCATGTGGAACG
CaES0072	BM062451	AG	221	GGCTGCAGGGTGAAAAGT	ACACACGGAAATTAAACGGC						SL2.30ch09	63797934	2e-53	Eu
CaES0073	GD054950	AT	209	TGCGGTGTGCTAAATAGTGC	GCTGTTGCTACTCGCAATGA
CaES0074	GD063645	AAG	158	TTGAATCGTTGAAGCCCATT	ATCTGAAGCTGGGCTCCTTT						SL2.30ch01	74649114	8e-65	Eu
CaES0075	GD063628	AAG	231	CTTTCCCACTTCCCCTTTTC	AACTCGGACCTGAGAACCCT						SL2.30ch03	52683737	2e-85	Hetero
CaES0076	GD093782	AAT	141	CCCGTTGATGATTAGCCAGT	CAAAACAAAATACATTAGGCTTAGG
CaES0077	GD115942	AAG	151	GGCTCCATTTTCCCTCTTTC	GCGAAATGTGACCGGATACT						SL2.30ch03	56699072	1e-62	Eu
CaES0078	GD111228	AAG	208	TCTTTCGCTGTTGTTCCCTT	TTTGTTTCTTGGCATCTCCC
CaES0079	GD117752	AAG	300	GCACGAGGCTCAAACATACA	CGATTTGTGCATGGAATCAG
CaES0080	GD111046	AAT	209	GTCGATGGGAGTTCAGCAAT	TCCATTTTCCATTTTCAACCTT						SL2.30ch04	6597878	2e-71	Hetero
CaES0081	GD119015	AT	266	TTCTTGTGCCTCGGAGATTC	GATAATTACCCGCCTGCTGA
CaES0082	GD072875	AAAT	265	TTTGAGACCCGTGCACATAA	ATGCAGTCACAAGCATCACC
CaES0083	GD064877	GGC	153	GTCATCGACCACCACCAGC	AACGGAACACGAAGGAACTG
CaES0084	GD063786	AAT	294	ATTGGAGTTTGGCAAAAACG	GCCGGTCGCTATTTCATTTA
CaES0085	GD125962	AC	173	GAGGCTCTTCTCTGCTCCAA	CACCATGAACATCATCACCC
CaES0086	GD072399	AAAC	238	CGGACCCTTCTCCATCACT	TGGGAATTGGTGTTACATGAAG
CaES0087	GD094865	AAC	193	CCTTTGCCTTCCCCTTATTC	TGAACATTGAAATTTGTGCCTT
CaES0088	GD096841	AT	251	CCTAGGCATTCCAGTAGGCA	TACGGAGGATGTCTCGAAGG
CaES0090	GD069596	AAAT	191	AGTCCAAAAGTGATCCCGTG	ACTTCGAGGCCCAAATGAAT
CaES0091	GD096137	AT	282	TGATTCTGTTGGTGGGGTTT	ATCTTTCCGTGTATCGCTGC
CaES0092	EB084990	ATC	157	CTTTCAACCCCATCGTTGTT	CATTGACAACGAAAGGAGCA
CaES0093	CO912323	GGT	294	TCGTGTGATATACAGGCGGA	CTCGCACCAACCTAGTGGTAG
CaES0094	CO906654	AT	187	AAGGGTTCTCGAGGAAATGC	TCACCATAAGAGATGGCAGC
CaES0095	CO776777	GGC	271	ACCCGCCAATAAAACCCTAC	TTCCTCCACAGTAGGCATCC
CaES0096	CA522816	AAT	173	TCAGCTCCGAGGTTCTTCTC	TTCAAAAATCATGAGCAGCG										Same markers as HpmsE106 reported by Yi et al. (2006)
CaES0097	CA523045	AG	181	CCGCGTCAACCCTAAAAA	ATGGGAGGGAAAAGTAAGCG										Same markers as HpmsE108 reported by Yi et al. (2006)
CaES0098	CA517071	AAC	135	TTCCCCCATCACATGAAAGT	TCTCATGATCATCCCCAACA										Same markers as HpmsE077 reported by Yi et al. (2006)
CaES0099	BM063604	AGC	215	GCTCTCAGTTCCGTACGAGG	CCGAGCTCGATGAGGATG										Same markers as HpmsE015 reported by Yi et al. (2006)
CaES0100	BM062192	AT	252	CTTGTAATCCCTTCCCCCAT	GGATTTTCAGCAGAAGGCAC										Same markers as HpmsE007 reported by Yi et al. (2006)
CaES0101	GD097682	AT	246	GCACGAGGCCTGATCTATCT	TCCTTGTTCCCAAGGTGAAA
CaES0102	GD101350	AT	293	AACCAAAGCACTCGATCCTC	TTTCATCTTGAGAAAGCGCA
CaES0103	GD132525	AG	104	GAGAGAGAGAGAGAGAGAGAGAGAGA	CAAGGGAAGAATAAGGCACG
CaES0104	GD134337	AT	200	TTTGCAATGTCTTTGTTGCC	GAATAGAATGCAACTCTTCAACTTTTT
CaES0105	GD092927	AT	154	TTCAGTTGAATTCTCCGCCT	TTGTACTTCCATCCTCCACAA						SL2.30ch03	890649	1e-80	Eu
CaES0106	GD065763	AG	101	GCACGAGGCAGTCTTTCAA	GAAAATCCATGGCGAAAAGA						SL2.30ch10	62065038	1e-97	Eu
CaES0107	GD130184	AC	155	GCACGAGGGAGAGAGAGAGA	GAATGAGAGAGAGAGTGAGTGTGTG
CaES0108	GD120915	AT	149	TTTGAATTAGCTGCAACCCA	ACGGAACATTGGCAGTAAGG						SL2.30ch08	52887353	5e-51	Eu
CaES0109	GD070887	AG	212	GACCATAGCTTTCAGGCTCG	CCTTTCCAGTTAGCAGAAGCA
CaES0110	CO911806	AG	91	TGTGTGTGTGTGTGTGTGGG	CTCCCCCTCCCTCTTTTCT
CaES0111	BM067882	AG	166	GGACAACCACCCTGAGAAAA	CGCTCAGCCCTTGAGAATTT
CaES0112	BM063972	AG	192	CGGGCTCTCTCTCTCTCTCTC	TTTTCTCACCCTTCCCCC
CaES0113	GD063946	ATC	291	CAATCTTGACGCCTCCTTTC	CCGGATGACCTAAATCAGGA						SL2.30ch11	2912931	5e-69	Eu
CaES0114	GD108966	AAG	248	GCAGAAAACCAGCACACAAA	GCCATTCGTCAAGTGTCTCA
CaES0115	GD134425	AAC	112	GCACGAGGCGTTTTATTTTT	ACATGATGATCCAGATGCCA
CaES0116	GD056758	AAC	121	ACACAAAATGGTGTGGCAGA	TTTCTGATGAACGTCCAGGC
CaES0117	GD091341	AAC	189	TGGTACATTGCTCGAAAACG	TTGTTAAGTCCATCGTCCCC
CaES0118	GD057901	AAT	144	GATGCCGACAACAAAATTGA	AACACATCAAGATTTTCCCCA
CaES0119	GD053766	AAG	298	GCGACGACGAAGAAGAAGAT	ACTGGCTGAGGATTTGGAGA
CaES0120	GD071825	GGC	190	CTCCTGTTACCCCCATTTCA	GGTGTAAAGCCAACTCCAGC
CaES0121	GD093682	GGT	222	GTAGCTTCACCACCACCACC	TTTTGGAGGTAAGGCCACTG
CaES0122	GD113627	GGT	285	TTTTCGTCCTCTTGCCTCAT	GTCCGTTCAACGAGGATGTT						SL2.30ch02	40969013	2e-79	Eu
CaES0123	GD081377	AAG	239	AACATGGGTTATGGGGATGA	ACGGGAACAGAAATGGTGTC
CaES0124	GD056682	AAC	191	TGCGTACATTCTACCCTCCC	TAGGAGAAGGAGAGGCCACA
CaES0125	GD117052	AAC	170	CCAGTAACTTTCGTGCGGAT	GAGGTAGCGGTATGGACTGC
CaES0126	GD119991	AAT	229	GGTGGATTAGCAGCCATGTT	TTGGCTTTAATTGTCCAGCC
CaES0127	GD103854	ATC	233	TTGAAAGCAAAAAGATGGGG	TGAGGAAGGGCCTAATGATG
CaES0128	GD120275	AAC	193	TCTTACTTCCCCAGATCCCA	TGGCCATTACGCGTTAATAAT
CaES0129	GD103198	AAC	255	TCCATGCTCTAACACCACCA	CCTCTTCGAAAATACGTCCC
CaES0130	GD103134	ACT	277	GCACGAGGAAATTACCGATCT	TAGAACGCGATCAAAGGTCC						SL2.30ch03	58091665	3e-58	Eu
CaES0131	GD111786	AAC	93	ACGAGGCCAAACCAGCAA	GGGGACTGAAATGGGAGTTT						SL2.30ch01	78952968	3e-71	Eu
CaES0132	GD135102	AGC	215	AACGCCTCTCATTCAACCAC	AAGTTTTTGGCCACCAGTTG
CaES0133	GD070648	AAG	231	TTCCACCAAAATTCCTCACC	TTTGGCTGCTCAACAGATTG						SL2.30ch12	5906107	9e-78	Eu
CaES0134	GD070660	AAT	253	AATAGCAATAATGGCGGTGG	AAGATGAAAAACTCACCAAATTGA
CaES0135	GD075156	AAC	101	CAACCTAGGAAACTGTGCCA	ATGAATCCCATTTCACCCAA
CaES0136	GD112830	AAG	161	AAACACAAGCAAAACCCTGG	GGTGGAGATGAACAGGAGGA
CaES0137	GD068621	AAC	251	TTTTGATTATGTTTTGTCATTTGAA	CGAAGGGTGGGTAGAGATTG
CaES0138	GD102245	AAT	196	TGGACTTGGACAACCAATCA	GCTCCTCATTAGTAGCCCCC						SL2.30ch01	83929782	3e-76	Eu
CaES0139	GD095867	AAT	151	TATCCCAACCCATCATTTCC	CCCTGTGGGGAACCTTTACT
CaES0140	GD131824	AAC	254	CACGAGGCAACAAAAGTGAA	TGGATCGCCAAATTATTGCT
CaES0141	EB084628	GGC	201	GCGTTTCACTCGAACAACAC	TGCAGCTTGTCAATAGCCAC						SL2.30ch05	61604276	7e-56	Eu
CaES0142	CO909968	AAT	216	ATCTGCCCTTATCGATGCAC	CCGAATTGTGGAGGAAACAT						SL2.30ch02	48660441	1e-73	Eu
CaES0143	CO776189	AAT	133	ACACATGTGGGATGTTTGGA	TGGATTGAACCAAAGAAATGG
CaES0144	CB164897	AAT	165	CCGGGCAGGTACAATCAATA	CCTTGTTGACTAGGGTCCGA
CaES0145	CA523694	AAT	152	GCATTGGAATGGACTTTGGA	ACATTACCAGGACCAGCAGC
CaES0146	CA516597	GGC	210	TATAGCACCAGCAGCCAACA	GAGGTAGCGCTCGTAGGATG
CaES0147	BM066440	ATC	229	GCATGGGCATTCAAGAAGAT	CCGTTGGAGACGTCTTTTGT						SL2.30ch05	10704585	3e-64	Hetero
CaES0148	BM066619	GGT	185	ACTGTCACCGGAATTTCCAC	GGAAGTTGACGGCAAAGCTA						SL2.30ch04	4560894	7e-60	Eu
CaES0149	BM065407	AAG	216	TCAATCCATGATCGAGGACA	TGGAGTTCCTCTCCATGACC
CaES0150	AA842825	GGT	156	GATCACCATCATGACCACCA	AGGTTCAAGTGTCCCAGGTG
CaES0151	GD063980	AT	239	AAGCAGAAGCCTACATTACATGG	CTTCTGTCCTTGAAGGCTGC						SL2.30ch12	47678338	1e-89	Hetero
CaES0152	GD109905	AC	295	GGGGTAGAGAGGTTCCGATG	TGGTGGTGGTGGTATAGAAGG
CaES0153	GD065019	AC	290	TCCTCACCTTCACCTTCTCAA	AGCACCAGCAAAACCAGCTA						SL2.30ch06	43171181	3e-71	Eu
CaES0154	GD098404	AT	236	TATGCGGCCTTTTGATTCAT	TTCCAGTCCCTTCAAACACC
CaES0155	GD099145	AATT	126	GGTGGTGAAAAGGGGATTTT	CGCCCAAGATGAAAAACAAC										Same markers as HpmsE033 reported by Yi et al. (2006)
CaES0156	GD055187	AATC	227	AGACTGCAGACAACTTCGCA	TGAGATCCTTGACGAGGCTT										Same markers as HpmsE030 reported by Yi et al. (2006)
CaES0157	GD097226	AT	220	CGGATCCAGAACAAACGTG	GCAGTTATCGCAGATTTTGAA
CaES0158	GD100389	GGAT	230	ATCTCTAATTGGGGGCAACC	TGTTATTACTCTCTATTACGGGGG
CaES0159	GD055426	AG	273	CACATTTCCACGTTCCCTTC	CTGCCTCAGAGTATGCCACA						SL2.30ch02	38361584	6e-66	Eu
CaES0160	GD112171	AAAC	158	CTGCAGGAGCACTTGAAAAA	CCAACCTTCACTTTGAGTCCA
CaES0161	GD091847	AATT	250	CCACCATCAAGACCTGGAGT	GGCTTGAAAGCGTTACCTTG
CaES0162	GD122603	AT	242	TCCCACTTCTTTGTGATGGA	TTCCACATGTGCCCTTAACA
CaES0163	GD070619	AAAT	298	CACTGCCCACTCGTGTTTTA	AAATGACATGGGCCTTCTTG
CaES0164	GD060880	AAAG	300	TAGCCACTCCCTTCCAACTG	TGATGGTGCTTGGAGGTTTA						SL2.30ch03	54356491	2e-69	Hetero
CaES0165	GD093127	AT	195	GCACGAGGAGAGAATGTGTAGTT	TCGGTCATTTCTATCCGACC
CaES0166	GD056160	AAAT	117	GCCTAGAGGCCCCAAATAAA	AAACCCTTGGGCTTCTCATT
CaES0167	GD074797	AAAT	94	GCACGAGGCTTCATGTCAAT	CACCATTTTTGCAACCCTCT						SL2.30ch12	1705061	3e-63	Eu
CaES0168	CO912081	AAAT	296	CGTTAATCACCAAAGTGGTCC	AACACAAATGGAAAATATTTAATGC
CaES0169	CO909126	AAAT	162	GCGTACCACGCATTGAAATA	GAAAATAAAAGGTGGGGCCT
CaES0170	CA525074	AAAG	177	CGGTAGCTGTCGTGTTCTTG	ATACAGGAGGCAAACATGGC										Same markers as HpmsE123 reported by Yi et al. (2006)
CaES0171	CA521410	GGGA	211	GGAGATTTATCTTCGAACTTTCTTC	CCGAGGTGATCCCTTACAAA
CaES0172	BM068544	AG	271	TTCCTATTTGGGCCTTTCCT	CAGAGCAATTCGCTCATCAA
CaES0173	BM067382	AAAT	259	CCGCTAAAGCCTTTTTGTGA	AGACACCCTAAAGGATCCGC
CaES0174	BM064516	AT	201	AGGCATGTTGACTTGTGAGC	TTTTTAAACATCCAATCCAAAAA
CaES0175	BM062005	AT	221	TTTTTGTCCAAACAACATTCTTC	AAAGCTCCTGATCCCATGAA
CaES0176	GD054094	AAG	221	AAAGAGGGGAGTTATGGCGT	GGTCAGAAGCAAAAGGGTCA
CaES0177	GD110706	AT	289	GCACGAGGTATGATTGAACTTCT	GGCCCGTGAAATTTTATTTG
CaES0178	GD101349	GGT	295	ACGTCCATTCTTCCAACGTC	CTAAGCAAGCTGCCAAGGAG
CaES0179	GD071485	AC	294	AACAAGTACCATTCCTGCCG	AGGGCTAGTCGTCCGTTTTT
CaES0180	GD095743	AAC	124	GGGCCCTATTTTGTTGGAAT	TGAGGTAGAGTGGCCGTTTT
CaES0181	GD065038	AAT	300	TCCAAGGTGCAATTCAACAA	CCGAAATGCCTTTCTGGATA						SL2.30ch08	62732736	2e-55	Eu
CaES0182	GD106380	AAG	145	ACGAGGCGCAACTGATACTC	CGAAGAACAGGAGAAGGCTG						SL2.30ch07	2446001	2e-69	Eu
CaES0183	GD120748	AAT	192	ATTCCATTTTCCACGATCCA	CCTGGTAGGTGGTGTCGAAT						SL2.30ch05	61085777	2e-55	Eu
CaES0184	GD118557	AAG	207	GTGCTTCGTCGTCACTCTCA	GCTTAACAAGCTCGCAATCC						SL2.30ch02	44589372	1e-72	Eu
CaES0185	GD074328	AGC	113	AAGAGGTTGAGGTCGGTGTG	GCCGTTCTTAGATGAGCCTG						SL2.30ch10	934063	3e-89	Eu
CaES0186	GD098374	AAG	296	GGGCGTGTGTGTTTCAATTT	ACCGCTAAGCTCTTTGACCA						SL2.30ch04	61082063	7e-85	Eu
CaES0187	GD090781	AT	177	GGCCCTGCTCGAATAAAGAT	CTTGTGGACTCCGAATGGAT
CaES0188	GD076118	AAT	279	TGGAATTCACATGGTGAAAAA	TGAAACTTTGTGGGCTATGG
CaES0189	GD070087	AAG	296	TGTCATTGATGGGTTCTTGG	TGGCAAGAGAGTGAGAACGA
CaES0190	GD093005	AT	168	CAAAGCACAATGACGAATGTT	TATGCCGGTAATTCGAGGTC
CaES0191	GD119254	AG	259	CCTATGTGACCCTTCTCTCCC	AGCAGCGAAAAATCCAGAAA						SL2.30ch09	62751580	6e-87	Eu
CaES0192	GD105351	AT	223	TTGGTGGAAAAGCGAAAATC	TTGTTGTTCAGGCTGTCTCG
CaES0193	GD079986	AT	174	TTGAACCTCAATTGCAACCA	AAAGCTGCATGAGAAGCCAT						SL2.30ch12	63154115	3e-67	Eu
CaES0194	GD109319	AAG	134	CTTGAGTTTCTGGGCAGAGG	CGCCCCTGTGTAAGAACTGT
CaES0195	GD053017	AAG	157	AAGAAGTTGGGAATGGCTCC	TTCCAGGGAAGTGCAAAATC						SL2.30ch11	36094920	1e-102	Hetero	Same markers as HpmsE061 reported by Yi et al. (2006)
CaES0196	GD109284	AAG	235	GGGAAATCGGAAGTGAGTGA	GCATTAAACAAGAGCGCTGA
CaES0197	GD065668	AAC	158	GCCATGGATGAAGACGAAAT	TTGGTAATGTCGGGGTCAAT						SL2.30ch06	37513854	3e-60	Eu
CaES0198	GD133568	AAT	298	GGTGGTACCAAGTTGCCATT	CTAACCCCACCAAGCAAAAC						SL2.30ch03	554524	4e-59	Eu
CaES0199	GD120267	AAC	147	AGGAAGTGGGAAACAGCCTT	GGGCTCTCTTACAAGTATGAATGA						SL2.30ch06	2749757	5e-68	Hetero
CaES0200	GD069444	AAT	206	AGTTGAATTCAGCAAGGCGT	CCAAACAAACAAACAAACCAGA
CaES0201	GD115312	AAT	278	CACGAGGCCCCTTTATGTAT	TTTGTAAGCTCGAACAGCGA						SL2.30ch10	60715783	1e-58	Eu
CaES0202	GD096430	AG	274	CATCAAGAATGTCAATTTTCCG	TCTCCCTGACCTAATTTAACCAA
CaES0203	GD053314	ATC	272	CAGACCGGCTTCGAAATAAA	TCCCAAAAGACTCAGAACAAGA						SL2.30ch11	1427950	9e-86	Eu
CaES0204	GD075255	GGC	255	ATCTTCCACCCAATCACTCG	ACTGGGCTTGATGCTCTTGT
CaES0205	GD097885	GGT	245	GCGCTGAATGCAGATAACAA	AGATCGAGCGAGCAACAAAT
CaES0206	GD062386	GGT	98	TCCAAGTCGAAGAACTGGCT	GCCATCATCATCATCACCAC
CaES0207	GD075947	AG	136	GCCCTCTCCATCTCTGTTGT	ATTGCGCTAACCCATGAATC						SL2.30ch12	1542378	2e-70	Eu
CaES0208	GD119494	ACT	282	CTCTCCTCCATGGTTGTCGT	TCTTCAAGTTGCCAGTCGTG
CaES0209	GD119491	AG	190	TGGTCGGAAGTGAGAACCTC	GGTGCCTGTTGCCAGTATTT						SL2.30ch01	79411574	4e-65	Eu
CaES0210	GD058134	AAT	104	TGAAGCAGCGAAGAGACTCA	TTTGGCATTTGTGGTCTGAA
CaES0211	GD065319	ATC	117	ACGATGGAGAGGGGAAAGAT	CCATCGCTTCATCATTGCTA						SL2.30ch02	46899860	1e-74	Eu
CaES0212	GD073491	ATC	186	CTCCGGTACTCCCACACCTA	TGTCGAAACAGATGAGCCAA
CaES0213	GD094469	AT	150	AGTGCCTGTCCAAAGGAAGA	CCTTCCACCTCCAAAATTC
CaES0214	GD072375	AAC	98	GACCCCACAAAGTGGGAATA	AATAATTTTGCCAAGGCCAC
CaES0215	GD058490	AAT	205	TCAACCAAGATTGCCAATGA	TATGTGCATCTGTGGCCTGT						SL2.30ch09	67136900	1e-63	Eu
CaES0216	GD079867	AAC	153	CCCAACCACCAAGAAAACCT	TGGGGTTGAAATCTGACCAT						SL2.30ch04	61011530	2e-75	Eu
CaES0217	GD101195	ACT	232	ACAACAATCGGCAGGATCTC	GCGATTGGCTGATTGAATTT
CaES0218	GD104202	AAT	159	CAGAGAGCCAGGACAAGACC	CACCTCTCTAACCGTCACCC
CaES0219	GD133444	AT	294	TGTACGAGTTGGTGGCACAT	TGGAATGTGCTTGCTTTTAAT						SL2.30ch08	6595337	6e-62	Hetero
CaES0220	GD079530	ACT	244	GCACGAGGCTTTCACTAAATC	CTTGGTGCACCTCCATACCT						SL2.30ch05	2404563	4e-71	Eu
CaES0221	GD132407	AT	271	AATTGCCAAGCCAAGATACG	TTGGAAACAAAAATGCTAGTGG
CaES0222	GD069044	ACT	178	TATGCCCTTCAACAGGTTCC	CCTATTGGCTTTGGAGGTTG
CaES0223	GD067261	AT	265	GCCTAACCAAGCATTGTGGT	GACGCACCACTTTGAGCATA
CaES0224	GD078800	AAT	180	ACGAGGAAATAATCCCCCAC	AAGCGGCAAAACAGAGAAAA						SL2.30ch02	41069945	7e-72	Eu
CaES0225	GD072707	GGA	102	TCTTCCTCCTCCTCCTCCTC	CGTATAAAGTGGTGGGTGGG
CaES0226	GD099651	AAG	146	TGGAAGGGTTGAAAAAGGTG	GCCCTTGAAAATCAATCCAC						SL2.30ch04	1588942	7e-54	Eu
CaES0227	GD109546	ATC	253	CGGGCTTAAGAAGTCACCCT	TTCTTTTGAAGTCGCGGAGT						SL2.30ch03	59219243	1e-73	Eu
CaES0228	GD080185	AAG	178	CGAGGCCCATTTCTTCAATA	AGCTAGCATCGCAATCCACT						SL2.30ch07	2446001	7e-83	Eu
CaES0229	GD133072	AAG	188	CTCAGCTTCAGCACAGCAAG	TTCTGACGTGTCTGGTAGCG						SL2.30ch04	54247094	1e-115	Hetero
CaES0230	GD123815	AG	156	CTGGTCGGGAACTCTCTCAG	CATCAGAGATCTGGTCGCAA						SL2.30ch01	82680218	8e-98	Eu
CaES0231	GD068608	GGT	277	CATTGAAGGAGCCAAGCATT	CGGCAAATTGGTGGATTTAG						SL2.30ch04	4048998	2e-62	Eu
CaES0232	GD054998	GGA	161	CCGTTTTCTTTTGGGTTTCA	AGCTCATTCCCAGCTTCAAA
CaES0233	GD089757	GGT	127	TACTACAAGCCACCCAAGCC	TTGGTTACTCCGGTTTGACA						SL2.30ch04	5563346	1e-54	Eu
CaES0234	GD131476	AG	271	TTTACGCATCGCATGTGTTT	CCAACTGAAAACGGGTAGGA
CaES0235	GD092703	AAT	184	GAATGGCGTCCTCTTACTGC	AGGGACAATATGCCAAAACTT
CaES0236	GD072306	AG	114	ATCTTTCATCCCTTTGTGGC	TTCGCCTCTGTTTCGATTCT						SL2.30ch08	50293197	9e-89	Hetero
CaES0237	GD066209	AT	292	TGGAAGGAGTAGCAATTGGA	CCGTCAGGCGTAAGAAATTA
CaES0238	GD116044	ACG	268	GGCAATCAGTTCATCCAGGT	CGTCGTCGTTCTCTTCATCA
CaES0239	GD122140	GGA	257	CACCAGCATCAAAACGCTAA	CGTTGAGGTAGCTTTGAGCC
CaES0240	GD118633	AAG	95	ACACACTGGAGGCATTGTTG	GCGCTTTAGCTGCTCAACTT						SL2.30ch10	59222932	2e-56	Eu
CaES0241	GD119465	ATC	297	TATAACTATAACCCCCGCCG	TGTCTGATGTGTTCGGGAAA						SL2.30ch06	38987527	5e-81	Eu
CaES0242	GD116806	AT	189	GCCCTTTCCTGTACTCCACA	AAGGCCTCCAAGCAATTCTC
CaES0243	GD110337	AT	140	GGCAGAATAGCTTGCAAAGTG	ATTTGGAAAGAACGTGCAGC
CaES0244	GD096199	GGA	212	GGGCTTCTCGAAGTGCTAGTT	GCTGAGCTGATCCACATGAA						SL2.30ch10	476283	5e-58	Eu
CaES0245	GD115105	GGT	298	TCATATGGGCATTTTCAATGTT	CAGAGTGTTGCCACTGGAGA						SL2.30ch07	2158641	6e-56	Eu
CaES0246	FG981200	AAG	217	TGTTCTTGTGGCGCTTGTAG	AAGCAGAAGCAGAAAGCCAT
CaES0247	DV643259	AC	279	TTTTTCCCTCACTAAGGGGC	GAATCAGGGCAAGGATTGAA
CaES0248	EB084431	AAG	295	CGCCAAAGTCGCATACAATA	GTGACCGACGGAATCAGAGT
CaES0249	EB084459	AAT	290	TGGAGAGAGATTTCATGGGC	ATGTGTTCGGCTTGAGGAGT
CaES0250	CO911773	AAG	255	ATCCATGTCTATTCCCACCG	CGTATTTAGCTTTCGGCTGC
CaES0251	CO911472	AAC	239	AGGGTTCTCGTTGGTTGATG	ATGTGAAGGGTCTCAAGCGT
CaES0252	CO911978	GGT	238	AAACCCTACCACAACCACCA	TTGCACAGAAATCGAAGACG
CaES0253	CO911190	AAC	213	CTTTACTCTCCCCAGACCCC	CCAGACTCAACAGCCAGTGA
CaES0254	CO909711	AAG	261	CAAAACAGTGTGCGATTTTCA	GCTGCAAATTTAACTGGCGT
CaES0255	CO907354	AAC	200	AAATGGATCCCAACAACCAA	GGAGTTGAAAACGGTGGAGA
CaES0256	CK901655	GGT	103	CCTCCCAAACGGAGTTGATA	CTGCTTGCAATCCTTCATCA						SL2.30ch01	85987160	1e-100	Eu
CaES0257	CA525232	GGT	133	CTTCCTCTGCTGTTTCCCAG	CTTCGCTTCTTCTCCTCAGC
CaES0258	CA524696	AAG	156	GAGTTGGATCCCTCTTCTTCG	GGGTTGTACGATTTGGGATG										Same markers as HpmsE121 reported by Yi et al. (2006)
CaES0259	CA523730	AAC	184	CAACAGGCAAAGGCAATACA	TTTGAGACCCTCGTCTCGTT
CaES0260	CA522669	AAG	242	CAAAACGAAGCAGCAAACAA	AAAATGAATAGCGCGTTTGG
CaES0261	CA520931	GGC	136	CATGTTGGAGCACCATACTCA	CATCTCCCGACTGAAACTCC
CaES0262	CA519548	AT	184	TTTCTTCTCTGGCCCTTTTG	GCCTATTGCGAATTTCAGGA										Same markers as HpmsE092 reported by Yi et al. (2006)
CaES0263	CA520406	GGA	224	CGAAAATGAAAATGGTAAAGCG	TTCACGCATCGCGTTAGTAG
CaES0264	CA519045	AAC	260	ACGAAGCTGTGTGCTTTCCT	AGGGCAATCTGCTAACTGGA
CaES0265	CA519128	AAT	243	GACCCAATCGCTTGAACACT	CGTCAAAACTAGACTAAAACAATCG
CaES0266	CA517322	AAG	161	CTCTCCGAAGTGCAAAGGTC	GCGGGTTGACTGTTGATTTT
CaES0267	CA515649	ATC	268	TCCGATCAATTCCGTAGACC	GGCAAAAGTAAGGGCAAACA						SL2.30ch02	48448401	4e-56	Eu
CaES0268	CA515685	ATC	172	TAGTAACGCCGGTGATGATG	ATCCAACCACTGCTGCTTCT
CaES0269	CA514970	AAT	146	CATTCCCTCCCATCTCAAAA	AGAAGCAATGCCTCCTTCAA
CaES0270	CA515161	AAC	191	ACACACGACAGGCAAAATCA	AAGGGCGAGGGTTAGAGAAG										Same markers as HpmsE063 reported by Yi et al. (2006)
CaES0271	BM068369	AAT	225	GGCCGCTGAAAATCTATGAC	AAGAGACCTGCACGAGCACT						SL2.30ch07	1634088	8e-61	Eu
CaES0272	BM066130	ATC	148	TGTAACCAAACTCGTGCTGG	ATCAACCAATCAGCCTCGTC
CaES0273	GD094255	AAAT	244	CGAAGATCCTTCCCCTAACC	ATTGTTAACTCCACCGCACA
CaES0274	GD095104	AAAC	256	AATTCTTAACTAATCATGTCTCTGCAT	TGCTGCTGCTGAACTTCACT
CaES0275	GD125704	AC	231	ACACACACACACACACACACAC	TCAATCTAACGTGAAAAACTTACACT
CaES0276	GD071883	AATG	225	CCACATCCCAATTTTGCTCT	AGAATTTCGCCTTTTCAGCA						SL2.30ch06	28612086	4e-53	Hetero
CaES0277	GD073676	AAAT	224	TTATTGCCACTGCTCAAAAAT	GCATCTATGAATGCCCGTTT						SL2.30ch12	65043045	8e-66	Eu
CaES0278	GD073617	AAAG	219	ATATGGCGATGTTTGGTTGG	CTTTCCAAAAGGAATGACGC						SL2.30ch09	7153193	3e-60	Hetero
CaES0279	GD095394	AG	285	GGATTTCCCAAAAGAGAGGC	TGCGGAATGATAAAGCATGA						SL2.30ch02	39957309	3e-51	Eu
CaES0280	GD093683	AAAG	243	AATGGTCAAGAGTCGAGGGA	GTTCTTCCTTCACAGCAGCC						SL2.30ch04	62687476	1e-79	Eu
CaES0281	GD125385	AG	199	GCATCTTCCCACCCTTCTCT	ATCTGCACTGCTGTGAGCAA						SL2.30ch08	42770421	1e-79	Hetero
CaES0282	GD095699	AT	181	ACACCCCAAACACCAGAGAG	CCAGGGGGAAGGGTATATCA
CaES0283	GD077499	AAAT	239	TGGTGGTTATGATTCCGACA	TTTACAACTTTGGCTTCAAGG
CaES0284	GD080425	AT	257	GCCAATCCCACACGATTTTA	CTTGTTCCTTTTGTTTCGGG
CaES0285	GD102187	AT	278	GCACGAGGAATCAAAACAAC	AAGACGGTGCGAAGTATTGG						SL2.30ch03	837751	1e-61	Eu
CaES0286	GD091599	GGCT	145	AATGTTGGTATGACGGGGAA	TACCAACTTGGGAGTGAGGG
CaES0287	GD091205	AT	247	TTCAATCAGTGGCCAATTCA	CATGCTTGTTACGTTCCTCTTG
CaES0288	GD092975	AT	208	CCTGCACGAACTTCTCCATC	GGGTAAAAGTGGCAAGTGGA
CaES0289	GD113339	AG	178	GGTTTATTTCTCCGGCGATT	ACAAAAGGCCTTCACATTCG
CaES0290	GD060691	AATT	113	CCACTCCCAGTGGTTGAAAT	TTTCTGCTCACGTTTGCATT
CaES0291	GD121258	AT	283	GCATGCCTCAACAGTCAGAA	AGGTTATGCCAACAACCTCG						SL2.30ch06	44894863	4e-72	Eu
CaES0292	GD132804	AT	229	AGAGCGTGGAAGAACGTAGG	ACGGAGGAGTTTACGGGACT						SL2.30ch06	20404752	6e-74	Hetero
CaES0293	GD076682	AACG	223	GCACGAGGAGAGAATCCTTCTA	GCAAGCTCGTGAATGCAGTA						SL2.30ch08	62571025	2e-71	Eu
CaES0294	GD088103	AG	248	CGAGGCTTGTTTTAAATTTGTG	ACCGATGCATGATTTCCTGT
CaES0295	GD095586	AG	229	ACGAGGCATTCATTCATTCA	TCTTCCTCTTTTTGGAGGCA
CaES0296	GD125653	AG	292	ACCACTCCTTGGTGATTTGC	TCAAAACAAAGGAACAATAGCAGA
CaES0297	GD111211	AT	270	TAAAACATTCCGCCCAACAT	AATTTGATTCGAGCCCACAC
CaES0298	GD072070	AATT	217	GCGCTACGTAATTCCCAACT	AGAACCAGAATCCGTCCCTT
CaES0299	GD103451	AAAG	181	GGAGGTTCCCACTCTCACAA	GCTCTTGACACAACCCCAAT
CaES0300	GD087588	AG	198	GGGTCGAACCAAAAACTTCA	TTCATTGGTCTTTCCGTTCC
CaES0301	GD110197	AT	254	TGATAAAGTGAATGCAGTCCG	GGTTTAGGAAAAATGACCCCA
CaES0302	GD133829	AT	294	GGCCAATCCTATGTGATTGTGTA	CACTTCTATGCAACATCCGC
CaES0303	GD064136	AT	201	TCAGTTGCCCATGTACTCTCA	GCCTGTGCGTCTGAACCTAT
CaES0304	GD122271	AG	196	TCATTCAGTGGTCCCTACCC	TCCAAACTTGTGGGGAGCTA
CaES0305	GD080927	AAAT	269	GTCCTATCATTTGAAGCGGC	AAGCAGAAGGACTTGAGCCA
CaES0306	GD091537	AAGC	194	AGGCTCCTGAAACAACGGTA	GGACTAGTGCCGGCTAACTG
CaES0307	GD087925	AC	141	GCACGAGGGTTATGTTGATG	CGACAACTTCCCAAGGAAAA
CaES0308	GD094796	AAAT	156	CATCATACAATGTGGGGCTG	AGTGTGGAGGCATGTCAATG
CaES0309	GD089201	AT	266	TGCTGTCAAAGTCGGAACAA	TGTGAACACCCATGGGATAA
CaES0310	GD064444	AATC	251	CCAGGGCCAGTTGTTAAAGA	CTGTTCAAAAGGGGAATTCAA
CaES0311	GD133714	AT	175	TGAAGCCAGTTTTTCCCTTG	TCCCAAAAAGCAAGATGTCA						SL2.30ch07	61485680	4e-52	Eu
CaES0312	GD089742	AG	149	GCACGAGGGAGAGAGAGAGA	TTGATACAGAGAGGGTGTGTTTC
CaES0313	GD069670	AAAG	271	AAGAACGTGTGTGAGTTTTCCA	GGCGAAGGAGATGAAAGAGA						SL2.30ch07	54094610	8e-61	Eu
CaES0314	GD095208	AT	214	GGGGGTCGCTCTCTCTCTAT	TCTTTCTCTTTCTTTCCCTTCC
CaES0315	GD088697	AG	280	CACGAGGGCCATAATCAATG	CCCCTGCGAGAGAGAGAAAT
CaES0316	GD117859	AATT	151	ACCCTTCAAGGTTGGATGTG	AAAATTATTGAAACCATGCACC						SL2.30ch01	86179666	1e-89	Eu
CaES0317	GD070515	AG	149	TCATTATTATTGGGCCTCCG	CGATGGAACCAACTTCCACT
CaES0318	GD089059	AG	198	TTTGTGCTGAGGCCAGTATG	ATTAACCTTGCGGTGCATTC
CaES0319	GD092238	AAAG	241	ACATGGCCAAGAGTCAAAGG	TGGGCACAACGAAATATCAA						SL2.30ch04	62687767	3e-75	Eu
CaES0320	GD058685	AG	233	GCACGAGGCCACTAATCAAC	CTCTTGATACTCGGCAAGGC						SL2.30ch11	1790325	2e-69	Eu
CaES0321	GD093053	AG	194	TGATGCAGAAAAGCAGTGTTG	TTTTTGGGGAGTTGGCAAG
CaES0322	FK265366	AATG	280	CGTCATCTCCATCGAGTCAA	TCTATGTTTCCGAGCCCTTG
CaES0323	DV643225	AT	297	ACTACAACGGTTTCAACGCC	CAAAGATGAACCCGATGACA
CaES0324	CO911525	AT	282	TAGGGCACCATCCAAAGAAG	GCTGTTTGGCCATATCCATT
CaES0325	CO910844	AG	257	GGGGTAGGGAGAGAGAGGAA	ATGTTTGGGCAGCATTTAGC
CaES0326	CO908852	GATC	193	CCGTGCATTTCTTACCGTTT	CAGCAACGATCTCAAACGAA
CaES0327	CO909133	AAAC	149	TGTGCATATCACAAACACCCT	GCAGCAGAAAGGATGAAAGC
CaES0328	CO907904	AAAG	274	CATTGGACGGTTGGTTCTCT	TGGAATTGGAACTTCAAGCA
CaES0329	CO908214	AT	280	TTTCTTCGTACACGCAAAGG	CGCCGTAACTACCACCATCT
CaES0330	CA526174	AAAT	116	TACCCCACTCCACTCTCCAC	GGCCATTGAAGCTGCTTATC
CaES0331	CA525390	AC	198	CGGAAACTAAACACACTTTCTCTC	GACTGGACGCCAGTTTGATT										Same markers as HpmsE149 reported by Yi et al. (2006)
CaES0332	CA524451	AT	148	AGGGAGAAGCCAACAACACA	TCTTCCTCTTTTTGGAGGCA
CaES0333	CA514758	AT	258	TTTTCATGGTTAGTTGAAGCGA	AACGATGAATTTGACGTCCC
CaES0334	CA515311	AC	100	CACGCAAGGAAATGGAATCT	CATAGGAGACAGACACCCCC						SL2.30ch12	3079955	2e-70	Eu
CaES0335	CA514147	AC	213	TCCATTAAAAAGGGGAGAGAA	ATTGCTGCTGAACCTTGCTT						SL2.30ch04	62297961	1e-54	Eu
CaES0336	BM066022	AAAT	159	ATAGACACAGGTCCTTGCGG	GGACTGACACGACCAAACCT						SL2.30ch09	24236985	2e-64	Hetero
CaES0337	BM066135	AAAG	90	GCACGAGGTTCACTCTACAGC	GCACCTGACAGAGAAAAGGG
CaES0338	BM062574	AC	187	CGGCAAAGTCGTACTTGGAT	CAGAGCAGGATGATTTGCAG										Same markers as HpmsE025 reported by Yi et al. (2006)
CaES0339	GO344882	ATC	186	CCAATGTTGGAACTCTCCGT	AACAAATTTCCCAGTGCAGG						SL2.30ch03	60005759	3e-53	Eu
CaES0340	GO345087	GGT	178	AAGCCATCTTTTAATCCGGC	AAGCCCTTAGACGCAGCATA						SL2.30ch01	83065913	8e-80	Eu
CaES0341	GO345869	AAG	177	AAGAACCGATCTCCAATCCC	CCGAAGATAATCGACGGAAT						SL2.30ch04	61380633	3e-93	Eu
CaES0342	GO345261	AAC	227	TCATCGCACCTCTTTCCTCT	GATGTGATGGGAGAAAGGGA
CaES0343	GO345678	AAG	160	TTCATCACCCAGAATAGCCC	GGGGAATTTCTCCGAACCTA
CaES0344	GD125116	AAG	153	ACCAGACCACAACCAAAACC	GGAAATGATGGGTTACGTGG						SL2.30ch01	2493298	2e-59	Eu
CaES0345	GD056849	ATC	199	AAATTCTGGCTCCGATTGTG	TCTGGGAATTTTGGAACTGC										Same markers as HpmsE034 reported by Yi et al. (2006)
CaES0346	GD053139	GGT	184	TTGCATCATCCTTTGGTGAA	ACCTGCATTCTCTTGCCACT						SL2.30ch07	59378996	4e-75	Eu
CaES0347	GD123742	GGC	274	CGTTTCCATTTCCATCCATC	GCCTCTTCAGCCAGATTCAC						SL2.30ch01	78540236	1e-57	Eu
CaES0348	GD104739	ACT	300	ATGTTCCTATGGGCAACTCG	AAGAAGGGGGCATGAGATTT
CaES0349	GD123693	AAG	236	TGTACGGAACCAAAAGGAGG	ATAGCCATCCCAAGAGCAGA
CaES0350	GD068131	AAC	135	ATTGAAGCTCCCCAGAGGAT	GATAATTGCTAGGGGCCACA
CaES0351	GD060808	AAG	257	ACGAGGCACACACCAAAAA	GACCTCGTGGGAGTGATTGT
CaES0352	GD118203	AAC	188	CAAGGAGATGCAACAACAACA	CTATCGGAAACAGCCAGCTC						SL2.30ch07	62249777	2e-88	Eu
CaES0353	GD121411	ATC	252	CACCATCTGATTGGCGTATG	TGACCTCTACCTTCATGCCC						SL2.30ch12	62889158	1e-103	Eu
CaES0354	GD129191	GGA	122	GGAGTTGGATATTCGCGTGT	AGTGCTGCAGTTCCCAGAAT
CaES0355	GD060820	AAG	277	TTCGCAAAATTGCTACCAAAC	GGCAAGATCTCCTCATCGAA
CaES0356	GD129176	GGT	157	TTGCAACAATGGGTAGTGGA	GGAAGACACCCTTTTGGGAT						SL2.30ch06	32473146	4e-66	Eu
CaES0357	GD074013	AAC	293	GCCAGGGACACACAATTACC	TGTCTTGCTTATTTGCACGG
CaES0358	GD125451	AAG	236	AGGCCTCTCATGGCGATT	GGAGGGAGACCCATCGTATT						SL2.30ch06	30594909	2e-97	Eu
CaES0359	GD075695	AAT	125	CCATTTGCATCAGGTGTTGT	CGTGAAAGCTGATCCAGACA
CaES0360	GD071520	GGA	204	ATCGACGACTTTGTTGACCC	TTCATCCCATTCCTCAAAGG						SL2.30ch01	83992430	1e-101	Eu
CaES0361	GD071828	ATC	190	CACCTTCAATGGCTGCAATA	AAGGGAACTTTTGGTGTGGA
CaES0362	GD071834	AAG	92	CTCATTGTTACATCCGCACC	TGGTGGTTCTTGTTCTGGTTC						SL2.30ch02	39992254	1e-105	Eu
CaES0363	GD071876	AGC	218	ATATGATCGGGTAAAGGCCC	CTGAGATGGAAGAGCAAGCC
CaES0364	GD072568	GGT	122	TCATCAATGCCAGCTGAGTC	AGGGCTTTACCATTTCCACC
CaES0365	GD113646	GGC	133	GACGGTCTTTCGTGTTGGTT	TTTATCCTCGCCGGAACTCT
CaES0366	GD113618	AAT	291	TGGATGTCATATCTGGGGGT	GCAATAGTGACGAGCCAGAA
CaES0367	GD094561	GGC	188	TGAACAGATTCCGATGTCCA	CTGCCACAACTTGTTCCTCA						SL2.30ch01	83054667	6e-69	Eu
CaES0368	GD065387	AAT	247	GCTCATCCTCTTTCACCTCC	CCGAAGGGAGAACAAGAAAA						SL2.30ch08	62263796	1e-50	Eu
CaES0369	GD075420	AAG	196	CTCGTACCCTCTTTCTCCCA	TTTCCCTTCCAAATAACCCC						SL2.30ch09	61955702	4e-83	Eu
CaES0370	GD113028	AAG	297	CCTTCTGATTCCACCACTGC	AACAGCAACACCACCATTGA						SL2.30ch09	63313769	3e-60	Eu
CaES0371	GD055613	AAG	151	ACTGTTCACAGCAACCATGC	AGTGCTGGTGGGTTTACTGG
CaES0372	GD108545	GGA	282	TGGATCATCATGGACTTGGA	TCACTTTCCTAATCCCCCAG
CaES0373	GD055598	ATC	129	AATTGGGCCTAGACATCACG	CCCTTTTTCCCTACTCCACC						SL2.30ch09	50169787	2e-95	Hetero
CaES0374	GD126108	AAG	129	TATGATCGCAACCCTTTTGC	TGTTGCTGGAGGAACACTTG
CaES0375	GD098030	AAG	263	CATGCTTAACGCTGCCATTA	TCAGACAGCCTTTCTTGGGT						SL2.30ch01	88462788	5e-58	Eu
CaES0376	GD133962	GGT	178	GCTGTAGGCTGAGGGTTGAG	CAAGAAGCGGAAGATGGAAG
CaES0377	GD111939	AAC	257	TGCTTGCTCCTTTTCCAAGT	TGGAAGTATGAGTGGGGAGTG
CaES0378	GD113921	GGA	190	ATCCCAAATTCCCCACTTTC	GATTATCGGGTGTGGGAATG
CaES0379	GD124456	AAG	242	ATTTCCACATTAACAGCCGC	CGAAAGTAAGACCCCCATGA						SL2.30ch01	86249702	2e-63	Eu
CaES0380	GD056741	ATC	223	GATGAAATTGAGAAGGCCCA	CAGCATCCATCACTCTCTGC						SL2.30ch02	45223724	1e-120	Eu
CaES0381	GD060316	AAG	294	GATGCTGCCATTAAGGTGGT	CACATTTGTAACCCCCAACC
CaES0382	GD067683	AAG	245	GGGTTCATCTATCGGGTCAA	GCCATGAATTTCACCAGTCC						SL2.30ch12	112861	7e-78	Eu
CaES0383	GD117014	GGC	265	GGCATAGATCTCGAAGCAGG	GACGGTAAGGTGCAACCACT						SL2.30ch02	47518002	2e-52	Eu
CaES0384	GD056658	AAG	215	TCTGGGACTTTGTGCTTCCT	CGCGAACCTGATCTTTGATT
CaES0385	GD134773	AAC	226	ACGAGGCTCACACACAACAA	TGAGGTAGTGGCATGGACTG
CaES0386	GD057138	AGC	256	TGACAATGGGGTTTGAGACA	AGAGAGCCCATTACCCATCC
CaES0387	GD114271	AAG	295	CACGAGGGCATTCAGTTCTT	ATGATCGAAGAAGAAGGCGA						SL2.30ch12	63788696	3e-58	Eu
CaES0388	GD099365	AGC	207	TGCGCAGCCATATTCTTGTA	GAGCAGCAGTGTTCAGCAAG						SL2.30ch03	10163907	2e-68	Hetero
CaES0389	GD096890	AAG	184	TGGTTGCCTTGTGTCAACTC	AAAGACGGGTCACTGGAATG
CaES0390	GD112601	AAG	101	CACGAGGCTCTTACTTGCACT	GGGGCAATTAAAATGACAGC
CaES0391	GD133168	GGC	156	TTACGTATTCGTCGTCCGTG	GATCAAAGCTCACCACCACC						SL2.30ch07	59966371	9e-59	Eu
CaES0392	GD053014	AAC	295	AACCAAACTGGCTTCATTCG	TAAGTGGTGGTAGGCGGAAG
CaES0393	GD079587	GGC	293	AATTACTTCGACGTGGTGGC	GGTCCCACAAAATGCTGACT						SL2.30ch07	63168485	1e-113	Eu
CaES0394	GD116253	ACG	229	TCATCCACGTCAGCTTTCAG	CAACGATGTTGATAGGCACG
CaES0395	GD121340	GGT	249	TCCATGAGATGCATTCCAAA	AAGCTAATGAAAGCCCAGCA						SL2.30ch03	64516543	8e-73	Eu
CaES0396	GD069432	ACT	291	GCTTGTGGCCAAGGTTAAAA	AATTTTTCCGAGTTTGGCCT
CaES0397	GD100054	AAG	185	AAGCATGGGATGTATGGGAA	ACCGGACATCGAATAAAGCA						SL2.30ch07	60680717	3e-51	Eu
CaES0398	GD101318	AAT	217	AGGGGGTAGGAAGGAAACAA	TCCTGCCACTGAACTTCTCC
CaES0399	GD132860	ATC	266	TTGGTGCAGAAGATTTTCCC	TCAAGCTGAGGACAAGGACC						SL2.30ch07	1858082	1e-105	Eu
CaES0400	GD099718	ATC	263	CTTCCCACTCCTTCAAGCAC	TCGCGAGCGTTTCCTACTAT
CaES0401	GD123567	AAG	158	CTGAGGGAGTTCCTGCTGAG	GCCAATATCTGGATGCACCT						SL2.30ch06	42712733	8e-61	Eu
CaES0402	GD101254	ATC	251	TTCCTTCCAACAGTCTTTCCA	ATTTGCTGTGGGTAGATCCG
CaES0403	GD076684	AGC	157	CAAACCTTCTCCATGCGAC	ATTCATTCAAACACACCGCA						SL2.30ch03	56821256	1e-104	Eu
CaES0405	GD059268	AAC	281	TATTCCCTATGGGTGCCGTA	TTTTCTCAAATTTATTGCGTTTAGG
CaES0406	GD129904	AAC	125	AAGGTGGTATTGTTGCAGGC	TCAACAAGGAATAGAACTTGCTTAAT
CaES0407	GD118701	AAG	220	TAGTCACCATTCCCAAAGGC	AATCAACTTGGCCATGAACC						SL2.30ch07	40552998	6e-63	Hetero
CaES0408	GD068745	ATC	218	CGAAGATGGGTTGTGTCCTT	CTCACCGTCCGGTCATACTT
CaES0409	GD082117	GGA	219	GCCAAACATAAGCACCACCT	CCAGGGAACACCAAAGAGAA
CaES0410	GD075939	AGC	209	TACCAAGGGTCACTTCAGGG	TTCCCAAATTCTGCACATCA
CaES0411	GD069711	ATC	207	CCCTCTTTGATTCCTCCAAA	CCTCATTACCACCCCCTTTT
CaES0412	GD073576	AAC	277	CACGAGGGTTGGATTTCACT	TGTCCCGGATATCCTCATTC
CaES0413	GD118448	AAG	187	GGCGAAACTTTATGGGTTCA	CAAGCACAAACAGTCCCCTT
CaES0414	GD133908	AGC	260	ACGAGGAGACGGAGAGTTCA	AGCCGGAAAGCCAGTATCTA						SL2.30ch01	76522986	4e-89	Eu
CaES0415	GD073862	AAC	215	CTACCCAGATTCCACTGCGT	GGTTTGATCTCCCTTGTGCT
CaES0416	GD101566	AAG	130	TGAATGTGGGCAGCATAAGA	AGCCAAGCCACAACCATAAC						SL2.30ch01	80661054	7e-90	Eu
CaES0417	GD112217	ATC	226	ACATTCCAGTTGGTGGAAGC	ATCTCTGACCCGTTGGACAC
CaES0418	GD074879	AAG	211	TGGATTCCTACCAGCTCCAC	ACATCCGCCAATAGTTCCAG
CaES0419	GD121987	GGT	283	AGATGGTGAAGGTTGCTGCT	CTGGCAGGAAATAGCTCGTC
CaES0420	GD080995	AAC	289	GTTGCCCTTCTCTGCTATGC	CATAATCCAAAAGGGCGTGT
CaES0421	GD101125	AAC	158	TACTTCTTCGGAGGTGGTGG	CAACAGCACCTAGACCCCAT
CaES0422	GD134244	GGC	219	ACCCTTCACTTGTGCCAATC	GTAAATTTCCTGCATGGCGT						SL2.30ch02	46209817	3e-62	Eu
CaES0423	GD066313	AAG	171	CACCTTTCAAAAGGGCATGT	TCAAATAGGCGGATTCTTCG
CaES0424	GD098215	ATC	271	CCTCCTTCCGATCTCCTTCT	CTTGAGCTCTGGCCATTAGG
CaES0426	GD122669	ATC	283	TGTGGGGTTTTCTTGATCGT	CTTCAACCCACTGATCTCCTT
CaES0427	GD112506	ACT	241	CTTTGGAATTGGCCATCAAT	GTGGAGTTTGGGTGGAAGAA
CaES0428	GD122644	AAG	167	AGTGGTTTTCGTATGTCCACG	GTTGATTCAAATGCTCCGGT						SL2.30ch02	48689670	2e-67	Eu
CaES0429	GD054670	GGA	158	TGGCAAATTCAGCAGGTACA	TTTGCCCTTTTCATTCTTGC
CaES0430	GD099025	AAG	258	TTGCTTCAGAGGCTTCACCT	AGCCACCATCCCCTAGTTCT						SL2.30ch02	43559160	1e-109	Eu
CaES0431	GD111543	AAC	235	TGGCGAAATCATCATCGTTA	GAGGAGTGTCAAGGCGAGAC
CaES0432	GD120996	GGT	282	TGCCATTGAAAGATGTATGACC	CAAATCTCCTTGGAAGCCAC
CaES0433	GD124270	AAG	137	AAGCCCTCCATGTTATGCTG	CCTTTGCTGGTGGAGACATT
CaES0434	GD114161	GGC	278	TGGACGGTTTTTATTGCTCC	TTAGCCATTGCTGCTGTGTC
CaES0435	GD132780	AGC	198	AGTTGTTTCCACGGGCTATG	TCAATTCAGGCAGTTGTTGC
CaES0436	GD116175	AGC	161	GCACGAGGGAAAAGTACACAG	GACGATCAGTTTGTCCACCA
CaES0437	GD101981	AAG	189	AATGATGGCAACAACAGCAA	TATTGCAGCATTTGGACTGC
CaES0438	GD070633	AGC	188	TTGGATCTGGGGTAATCTTGA	TAGCAGCAGCAGCTTTTTGA						SL2.30ch04	61123672	7e-96	Eu
CaES0439	GD088359	AAG	108	TCCACTTGCATGAACTTGCT	TGGGGAACAGAGGAAGAAGA
CaES0440	GD073089	ACT	286	GAACAAGCCTCATGTGGTGA	AGTGGTTTGGATTCGTCAGG
CaES0441	GD064479	AAC	155	ATCCCACAACAGTAGCCCAC	CCAGGGGTCTATCGAAAACA
CaES0442	GD123868	AAG	248	TAGCCTTAACCTCGGACCCT	TTTGCTGCCTCTCCTTGAAT
CaES0443	GD071304	GGT	180	GTAAACAAAAACGGCGGAGA	GTGTGCGGAGCCATCTAGC						SL2.30ch01	76233106	8e-66	Eu
CaES0444	GD123810	AAG	231	GAGAGCCAGAGGGAGGAAAG	GGTCAGCTCAACATCAAGCA						SL2.30ch07	59061619	6e-65	Eu
CaES0445	GD053885	GGT	124	GAGAGCCGGTTATGATTCCA	TGTCCTTGGTTGCAAATTCA						SL2.30ch01	89299989	3e-69	Eu
CaES0446	GD071279	GGC	258	GAGGATCATCATCGGGAGAA	AAATGCACCAAAGGCAGTTC
CaES0447	GD125814	ATC	246	CCATCACGTTCACACTCACC	CTGTGCGACTGCATGTTTTT						SL2.30ch04	61291698	5e-52	Eu
CaES0448	GD100656	AAG	186	CCGGACATCGAATAAAGGAA	AAGCATGGGATGTATGGGAA
CaES0449	GD133768	ACT	212	GCATCCCCAACAAGGTAGAA	TGGTAAAACAAGAACTTGGCG						SL2.30ch12	65322457	6e-60	Eu
CaES0450	GD054269	AGC	280	TGATGCTGGCTGGTATGAAG	GCTATGGCCATTCCAACAAT						SL2.30ch01	81662591	9e-76	Eu
CaES0451	GD063711	AAC	265	CACGAGGCGATTTTACATGA	AGCCGTGATGTAGAAACTCAAA
CaES0452	GD128303	ATC	215	CCCTTTAAGCTGTCAGCACC	ATCCCTTTCCGACAAGACCT						SL2.30ch11	49350862	5e-63	Eu
CaES0453	GD101473	GGA	257	ATTTCAAACCACCCGTTGAG	AAATCCGGAGAGGAAGGCTA
CaES0454	GD122225	GGA	212	ACTGCTTGATATGCTCCGCT	GAAGGCAGCAAAGGTGTCTC						SL2.30ch01	83257729	2e-87	Eu
CaES0455	GD081200	GGC	222	CGATCTCATTTGCCCTGATT	TGAAGAAACGTAACCGGGTC
CaES0456	GD090469	AGC	300	TTCAAGGTCAGTTGTCGTGC	TTACCAGCACAGCCTTGACA						SL2.30ch01	85071268	5e-51	Eu
CaES0457	GD088228	ACT	130	TGTTTTTGTTGGTCCCTTTTG	TGTGGGCACTTCTAGTTGGC
CaES0458	GD079096	ATC	278	TGAGCCTGTGATTGTGAAGC	AGCTGTGCCTCCTCCAACTA						SL2.30ch06	35912431	7e-69	Eu
CaES0459	GD131832	GGT	225	TACCAAGCCACTTACTGGGC	CCGAAAAGGACCCAAAAATA
CaES0460	GD055735	AAG	130	TCTCGGAATTGAGAAATGGC	GTAGCCTAGCGACAGCATCC						SL2.30ch08	60952118	5e-73	Eu
CaES0461	GD094681	AAG	264	ATATAAAAGGGCCCCACAGG	ATCCCATCCATGTGTGTGTG
CaES0462	GD092277	AGC	234	TGCTGCCCTTCTTCTCCTAA	ATGCACCATCTGAGGCATTT						SL2.30ch01	89689584	1e-87	Eu
CaES0463	GD054563	AAG	118	ATCGCGGTTTTATTTGTTCG	GGTACATGGAGTTTGGGTGG
CaES0464	GD064741	AAC	166	CACAAATCCCCTTTCTCCCT	AATATCGTTAGCTTCCGCGA						SL2.30ch01	75340521	1e-97	Eu
CaES0465	GD114775	AAC	160	CTTTCACCTCCTCCATCCAA	AAAACTCTCATTTCACAATCAAAA
CaES0466	GD096214	GGT	164	GCAAATCAATGGCATCAAAA	ACATCTAGGAGGGGGAGGAA
CaES0467	GD093962	AAC	299	ATGTCTCATTACGGCCTTGG	CAATGCTTTTCGCTGTTTGA
CaES0468	EL813736	GGA	271	CATGCTCTCGGTGAAACTCA	TTTCTTCCCGTTTGTTTTGG
CaES0469	DV643139	GGT	196	GTGCCAAACATCCAAGAGGT	ACCAAAGGTAGTGGTGCTGG						SL2.30ch03	1930023	8e-91	Eu
CaES0470	EB084623	GGT	159	AAGACCTCCCAAACGGAGTT	AGGGGAAATGAAAATCCACC						SL2.30ch01	85987160	4e-68	Eu
CaES0471	EC911948	AGC	288	AAGAGGGAAACCATGAGCCT	AACCTCGGAGGAGCATTTCT										Same markers as HpmsE049 reported by Yi et al. (2006)
CaES0472	CO911381	ATC	275	CTGGTCCCAAACTCAGTGGT	ATCGACGTCTGAATCCGAAC
CaES0473	CO911845	GGT	92	GACACAACCATTAGGGACCG	TGATGACAATTCTCCTGGCTC
CaES0474	CO912216	AAT	229	TCACTCGTTATATTTTTCTGTCTCG	CTGCTGAAGCGTGGTGAATA										Same markers as HpmsE070 reported by Yi et al. (2006)
CaES0475	CO911295	AGC	273	GCATGCGGAGTTGTGTAGAA	TCTTCCTAAAACCGCCACAC
CaES0476	CO911081	AAG	300	AGCAAATGAAGAAGCGGAGA	ACATAGGAGACTAGGCGGCA
CaES0477	CO909594	AAG	106	TCAACTAGATCCACCACGCA	TAACCCGTTGCTCACACTCA
CaES0478	CO909794	ACT	138	CTCTCCCAAATTTCCGTTCA	GGCACGGTTTTTGAGGATAA
CaES0479	CO908891	GGA	163	CCTCCTCCTCCTTCCTCTGT	AATCGATCTCACCAACTCCG
CaES0480	CO909057	ATC	245	TGGATCATGATGAAATGCCA	AATCGGTTTCATTACGCTGG
CaES0481	CO909354	GGT	223	ATCAACGAACCACCGATCTC	TCACAGGAAAAATCATCGGA
CaES0482	CO907628	AAC	255	GGCAAGGACATGGATGAGTT	TAATGGACCTGCTGGACCTG
CaES0483	CO907713	AAG	186	GAAAAAGCGCGATCTTCAAC	TTCAAGAATTGCAAGGGACC						SL2.30ch01	80981371	1e-57	Eu
CaES0484	CO907720	AAC	188	GTCAAGAACGTGGTGGAGGT	GGGGACTGAAATGGGAGTTT
CaES0485	CO907785	AGC	289	ACGCATGTGCCACCTAAGTT	TGGGAGAACGTCTTAGCCAT
CaES0486	CO906569	AAG	194	TCTCTCTCTCTCCTCGTGCC	TACGGGTGTTTTTCTGGAGC
CaES0487	CO906736	AAG	142	CCTTGAGTAGGCGCACAAAT	TTCCTCATTGCTTTTCCCAC
CaES0488	CO776305	GGC	213	CCATTGCAACAACAATGGAC	GCTGCCGAAGAAGAAGAATG
CaES0489	CO776427	ATC	255	TGGGTATTCAAGAAAATGAAGC	ATCAGGTAAATCCTCGGGCT
CaES0490	CO776561	AGC	187	GCAAATTCTCCGCTCGTC	TCAGCGAAGAGCTCCATTTT						SL2.30ch01	79361678	1e-59	Eu
CaES0491	CO776752	ATC	241	GCCGAGGATCAAATTCCTTT	TAGCCCCTTTGTGTCTGCTT						SL2.30ch11	663282	2e-85	Eu
CaES0492	CO776241	AAT	167	GAAATGCAGAGCGGAGAAAC	TGAGGTTTTGAGTTGGGGAC
CaES0493	CO776409	ACT	112	CCATCTATGTCCTCAACCTTCC	TGAATGTTGAAGGGGGATCT
CaES0494	CO776722	ATC	144	AAGCGCTTGTGAGAAAGAGG	TTTCCATGAGATGATTTGCG
CaES0495	CA526159	AAC	227	TCCAAACAGGAAATGATGGA	GGTGAGAGGTATCCCGACAA
CaES0496	CA525707	GGT	153	TACCTCCCCACCTGTTGAAG	TGTGCAGGTGAATACGGTGT
CaES0497	CA523768	AAG	225	CTTTGATTCCTAGTTCGGCG	GTCAGCAGCAGTAGAACCCC										Same markers as HpmsE114 reported by Yi et al. (2006)
CaES0498	CA524485	GGT	204	TCTTGGACACCTCCAAGTCC	AGATAGGCTTTGGACCCTCC
CaES0499	CA524504	GGT	214	ATGGGGGAGGAAGAGAAGAA	TTTCCGGACTTTACGAGCAC										Same markers as HpmsE120 reported by Yi et al. (2006)
CaES0500	CA523285	AAC	254	GGGGCTCTATCGGAAACAAC	GCAAGTAACCAAGAAAACCGA
CaES0501	CA522397	AAG	209	GCCTTGGATCATCAGGAAAA	TCTAGCGACAGCAGGTCCTT
CaES0502	CA521557	AAG	151	GCCTTCTCCCATCACCAATA	GGATGATTCGGACCAGAAGA
CaES0503	CA519403	AGC	271	TATGCCTCAAACCACATCCA	ATCCGTAACCACTGACTGGC						SL2.30ch07	6388588	7e-54	Hetero
CaES0504	CA517862	ATC	144	CACTTTGCCCTTTCCACATT	TTCACAGTTTCCGACACAGC										Same markers as HpmsE082 reported by Yi et al. (2006)
CaES0505	CA518407	ATC	201	GAATGAGTCTTCTGGTGCTGG	AGCAAGCAGGGTATGATCCA						SL2.30ch06	41755600	1e-55	Eu
CaES0506	CA518509	ACT	289	TGGCTAGGCAACATTCTGTG	TACCCTCGTGGCTCTCACTT										Same markers as HpmsE086 reported by Yi et al. (2006)
CaES0507	CA517993	AAC	163	TGTGGTATCTCGTGCCTTGA	TTTGAAGGATTTGACACGCA
CaES0508	CA516935	AAG	298	TTCTCCCCCAACAACAACTC	CTCCTTCCCCTTCAACATCA										Same markers as HpmsE076 reported by Yi et al. (2006)
CaES0509	CA515843	AGC	249	TTCTTCCACCTCATTCGTCC	ACCCGCATAACCCAATACAA						SL2.30ch07	53753216	3e-55	Eu
CaES0510	CA515954	ATC	177	CGTCTTCGATTTCTGTGCAA	CTATCATTCCCATCCCATGC
CaES0511	CA515561	GGA	275	ACGCCATCGATGATAAGGAC	GATCTGGAGATTTTCTGCGG
CaES0512	CA516226	GGT	170	TTCTCCTCCCTCATAAGCCA	CGGAGCAATATTTGAACCGT										Same markers as HpmsE071 reported by Yi et al. (2006)
CaES0513	CA516278	AGC	131	CGGACCTCCCAATATGAGAA	GTTGCATCCCTCCCATGTTA
CaES0514	CA515055	ATC	209	CCCAACAACTCAAATGGCTT	TAAGTGGAGGTGCCCTTCTG										Same markers as HpmsE141 reported by Yi et al. (2006)
CaES0515	CA515228	AAT	131	TGGTAGGTCAAACAATGCGA	GATCGGAGTGCCTTCCATTA
CaES0516	CA515154	GGC	136	AAATCTTCATGGGACCCACA	GCTTTGAAGCGAGGAGAGAA
CaES0517	CA514291	AAG	248	TCCACTTTCCCTTACTTCCTCA	TTTCCCTTCCAAATAACCCC
CaES0518	CA514323	AAG	244	GAAAGGTCCAAGAAAAGCCA	TTAGGCCCAGATATGCCTTG
CaES0519	BM068506	AAC	273	CGCTTAAAGTTGTTCAAGGCA	TTGTGGCTAGCGGTGTTATG										Same markers as HpmsE055 reported by Yi et al. (2006)
CaES0520	CA514406	GGT	207	TGTTACCTTCACCGTCACCA	AGAGTAGCAGCGGTCAGAGC
CaES0521	BM066899	GGC	262	GAAATCACCTCCGCTATCCA	AGTGGATGTGCTCCGCTAGT						SL2.30ch04	53214038	8e-94	Hetero
CaES0522	BM066670	AAG	224	CCGAACTGGCATACCAAAAT	GGCTCCTGATCAACATCCAT
CaES0523	BM066695	GGT	191	GAGCTTACTGCCGCCTCAC	ACAATGGAAAAAGGGGAAGG
CaES0524	BM066838	ATC	232	TGGTTCTACAACAGGGAGGC	CCCGAGTCACACTACGACAA
CaES0525	BM065298	GGC	252	GGAGTGGTGGCTTTGTGTCT	CAGAAATCAGCGACTGACCA						SL2.30ch01	1510845	2e-53	Eu
CaES0526	BM065415	AAG	280	CCACTCCCACTCACACACAC	GGAGATGAATGATCTTGAACCA						SL2.30ch01	74314248	5e-59	Eu
CaES0527	BM062327	AAT	262	TCCAAGGAACATGAGGAACC	GTGTGTTTGGAATGGCACAG
CaES0528	BM061255	GGC	221	TACTGTTGTTTGGTGGCGTC	TGGGTGTGGAAGTAGCAGTG
CaES0529	BM059883	AAT	152	CAAAAACTACTTGCCACCCA	GAATGGAAGGAAAGGTGCAA
CaES0530	BM062479	AG(mis1)	186	CATTTGCAAGAAGGGTTTCTG	TCAAAAGTGATGGTGGCAAA
CaES0531	GD103006	ACT(mis1)	281	TCCCACCCAGGAAGATTATG	ACGGTTGAGATGAGCAATCC
CaES0532	CO909799	ACG(mis1)	272	ACGCCGAGGACTATGATGAC	TTCTTCATCCTCAGCGTGTG										Same markers as HpmsE139 reported by Yi et al. (2006)
CaES0533	GD090876	AAG(mis1)	255	CATGGTGTGAAATTTGGTGC	ACCCATTTTTGCGATTTCTG
CaES0534	BM062369	GGA(mis1)	97	CAACACCATCACCACCAAAA	TACTGTATCTCCGGCCCTGT
CaES0535	GD108988	AAT(mis1)	203	ATTTCACGGAAGCGAGTTTG	GGTTGCGGCAAAGATGTAAT
CaES0536	GD063889	AAG(mis1)	119	CTGTTGGAACTGACGACGAA	AGCAGTCATTGGTGAAAGGG
CaES0537	GD113666	GGA(mis1)	113	GCCCCATTACAAAATGTCAA	CTTGCACGACAAGTTCTGGA						SL2.30ch02	48975101	4e-95	Eu
CaES0538	GD059277	AAG(mis1)	273	GAGGAGAATGGCTGTGAAGC	GACTCAAAAGTTTGCCTCCG						SL2.30ch07	1690920	2e-52	Eu
CaES0539	GD054651	GGC(mis1)	233	TGTTTCTTGGGCGGTAAGAC	TGCAGCTTGTTCACTATCGG						SL2.30ch11	35060225	8e-63	Hetero
CaES0540	BM062468	AAG(mis1)	264	GCCGTTCAGCTGTAAATGGT	CAGCTGCATCATCAACAACA
CaES0541	BM068460	AG(mis1)	120	ACTTCAAATTTGGCCCCTTT	CCGCTCTTCAAACCAAAATC
CaES0542	GO344509	AAAC(mis1)	250	CCCCTCCCTTCTCTTTCACT	ATCGGTGGCTTTCAACATTC
CaES0543	GD104680	AT(mis1)	125	TCTTTTGGTGTGTCAGCCAG	AAATCTTACAGGTGAAGGGACTAA
CaES0544	GD122090	AGC(mis1)	185	CGAGGCCCTCTCTTTCTCTT	GAGACCTGCACGAGAAGACC						SL2.30ch06	45630320	4e-62	Eu
CaES0545	GD074357	GGT(mis1)	119	GGAATCATGAAGCAAAGGGA	GCCAGTTTCCTGCCAAGTAG
CaES0546	GD093375	AAG(mis1)	293	AGAATGGCATTGGCAAAAAT	CGATGTAGATCGCAAAGATGC						SL2.30ch07	63300078	1e-54	Eu
CaES0547	GD055528	ATC(mis1)	175	CGGTTTTGCTTACCTCCAAA	AAATCTCCGTCAGTCGGTTG
CaES0548	GD068442	ATC(mis1)	251	TGAGCAATCGGAATCAACAA	GGGTCACGAATACTAGGCCA
CaES0549	GD071777	GGT(mis1)	298	GGGGGAGAACTATGGTGGAT	ATCAAAACGAGCAAGAACGG						SL2.30ch01	5787656	6e-98	Eu
CaES0550	GD108347	GGA(mis1)	270	CTCATGTTGACTCCCAAGCA	TTGGCCAGAATTTTTCAAGC
CaES0551	GD103714	GGT(mis1)	118	AAATGTGGTGGATGTCCATGT	AGTATCCGCTTGGGGACTTT
CaES0552	GD099880	ACT(mis1)	205	GGGGAAAAACTTTGAGGGTC	AGGGAAAGCAAAAGGGTTGT
CaES0553	GD092457	AAC(mis1)	169	GAAAGTACGCGCAACACAGA	TTATGGAGTGTCCCGTGGAT
CaES0554	GD134544	GGC(mis1)	146	TAGGGACTGTAGCCAGGGTG	GTTTCAGCAATGATCAGCGA
CaES0555	GD056129	ATC(mis1)	264	GGAGGTTGGAAGCGTACTCA	GAAAGAATCAATGCCCAGGA						SL2.30ch01	80078020	1e-51	Eu
CaES0556	GD069647	AAAT(mis1)	131	CTCCATTGGGAAGGTTTTCA	GGACCTAGCCTGTGGAATGA						SL2.30ch04	42291974	2e-62	Hetero
CaES0557	GD080906	AAAT(mis1)	265	GCCCAACGTGTCTATCGAAT	GTTTTCGAGTTTTTGGCTCG
CaES0558	GD130422	AT(mis1)	210	TTAAAACCCCCAATTTTCCC	GAAAAGGTTTACCCCTTCCG
CaES0559	FG981300	AAT(mis1)	128	CAGGGCTAGCAGGCACAATA	ATCGATAACCGTGATGGTCC
CaES0560	CO910109	AGC(mis1)	291	CCGTTGGACTCATGCAGTTA	AGGCTTGTCAGCTCCTCAAA
CaES0561	BM063052	AAG(mis1)	271	ACTCGAAACTCCCAACACCA	CCACTTGTGACCCATTAGGG						SL2.30ch06	32570899	1e-57	Eu	Same markers as HpmsE011 reported by Yi et al. (2006)
CaES0562	BM061057	AAC(mis1)	135	GACAGGGTCTTAATTGCCCA	TGACTGAGCCATCTTGCTTG
CaES0563	GD114976	AT(mis1)	296	CCAGTGCACTAAGGGTTGGT	CACTGATCCCGACATCCTCT
CaES0564	GD063438	AG(mis1)	184	CGAGGGTACGTTGCTTTCTC	TAATGGGAATTGTGGAGGGA
CaES0565	GD092357	AT(mis1)	108	ACAACTCTCTAATGTTCATGTAAACTG	TGTCACAATATTGGAGGCCA
CaES0566	GD128969	AC(mis1)	156	CATCTCTGTTCAGGTTGGCA	AAAGAATGTGCCATTGGAGG
CaES0567	CO911829	AG(mis1)	230	TACATCTCCCTTTCCCCACC	CCCTTCAACATCACCAGCTT
CaES0568	BM063817	AT(mis1)	122	GCACGGCTTTCTCTCTCTCT	TGATCGGTTGATTGAGACGA
CaES0569	GD125133	AAG(mis1)	225	TTCGATGGTTCCAGGTCTTC	GAGCCCAAGGACTCCATTTT
CaES0570	GD054943	GGC(mis1)	256	CCATCGTTGATCTCCGTCTT	GAAGAATTTCGTAGGTGCGG
CaES0571	GD124567	AAG(mis1)	249	TGGAAAAGGCAAAGAAAGTTG	GGAATGCTCAAGCATCCAAT
CaES0572	GD071893	ACG(mis1)	277	AGAAAGCAGTGGCAAAGAGG	GAGACGATGTCTTCCTTGGG						SL2.30ch03	58502684	7e-77	Eu
CaES0573	GD132567	GGT(mis1)	187	TGGGGTACAAGAAACCCAAT	AGGGTATCCACCACCACCAC
CaES0574	GD111570	GGT(mis1)	204	ATGGCATGCAAAATGAACAA	TCATCAAAAAGGGGTAGAGGTT						SL2.30ch10	60335057	3e-67	Eu
CaES0575	GD119943	GGC(mis1)	233	GCACGAGGCTACTTTCTCTCTC	TTCCGTGTCTTGAGGAGCTT
CaES0576	GD133562	AAG(mis1)	205	CGAGGGTCGATCCACTAAAA	CCGATGACTTGCTTTAGCGT
CaES0577	GD088464	GGA(mis1)	272	CGCCAAGAAAATGGTGAAAT	CGTCTTCCTCACCTGTTTCC						SL2.30ch11	2603756	1e-89	Eu
CaES0578	GD072079	AAC(mis1)	222	TCCCACCACCAAATCCTTTA	CACTCATGTGAGCTGACGCT						SL2.30ch08	49787458	5e-69	Hetero
CaES0579	GD071724	GGT(mis1)	204	CTCAAGGGCAAAATCGTCAT	AAGGTTGACGTTCCATCCAG
CaES0580	GD086862	AGC(mis1)	142	GTCCACCTGCTCCAAGAAAG	AGAACTCTAGCTCCACCCGC
CaES0581	GD075677	AAC(mis1)	284	TTTCGATGACCCTTTTGTCC	TTTCTTCCCTGGCTTTCAGA						SL2.30ch02	27926310	9e-70	Hetero
CaES0582	GD073858	GGA(mis1)	124	CGTTCTCAAGTTGGACCGAT	TCCATCACTCTTTCTTGCCC
CaES0583	GD112167	ATC(mis1)	267	TGGATGTCCTGCTTTGGAAT	AGCTTCGCATCGACTAGAGC						SL2.30ch02	38286444	5e-78	Eu
CaES0584	GD074806	GGT(mis1)	220	GGTTGGGATGATTGGGATAA	GCGAATCATTCTCAGCCATT						SL2.30ch10	63447285	2e-58	Eu
CaES0585	GD079150	AAT(mis1)	236	TTGGATGGACAAAAAGGAGG	CATTTCTTCCACAACACCCC
CaES0586	GD116925	ATC(mis1)	267	TTCCTTCAACCACACACCAA	GGTTGAATTTTTCGGGGTTT						SL2.30ch02	49043163	6e-68	Eu
CaES0587	GD092801	AAC(mis1)	99	GCATTTCCCCTACGAAAACA	CCAAATGCCTTGTTCATTCA						SL2.30ch02	35270410	4e-56	Eu
CaES0588	GD052438	AAG(mis1)	294	GTGTCCATGTTGGCTGAAAA	TATACAATGGCGTTGTTCGG
CaES0589	GD073061	ACT(mis1)	297	AAGCAGGTCAGTTTGGTGCT	ACGTCGTTGACCCTTCAAAC
CaES0590	GD111687	AAG(mis1)	267	CTTCATCGCCTCATTGAACA	TTCGAAGTGCCTTCCATACC
CaES0591	GD114456	GGA(mis1)	295	GCACGAGGCATCTCTCTATCT	AGGGAATTCCAACGACCTTC						SL2.30ch12	64737281	4e-72	Eu
CaES0592	GD080527	ACT(mis1)	250	CTAGGGTTCCGTTACCGTCA	TTCCCGAAACTCATCGAAAC						SL2.30ch06	44306944	7e-55	Eu
CaES0593	GD112023	GGA(mis1)	257	ATCTAGGCCCCCATACATCC	CAAAGGATCCCAGAAGACCA
CaES0594	GD087535	GGA(mis1)	292	GAAATGGTCGAGGCTATCCA	GTGGTTGAGGTTTTGGAGGA
CaES0595	GD131835	ATC(mis1)	297	GGCTGTCCCTATCTGCACTC	TGGCACTTGCATTAACAGGA						SL2.30ch05	810460	7e-53	Eu
CaES0596	GD096533	AAT(mis1)	234	CGAGGCAGGTTTGTTTCTTC	AAGCGTGTTCTTCACCATCA
CaES0597	GD077939	ACT(mis1)	125	GGTCACCTACTCCGTCGAGA	CCTTTCAGCCGATACAGCTC
CaES0598	GD077950	AGC(mis1)	97	AAGGGGATGGAGACACACAG	GCTTCCGCTCTACTCTGCAT						SL2.30ch08	54158692	3e-70	Eu
CaES0599	GD097341	ATC(mis1)	259	ACCCCAATTAAAAACCAGCC	TCTCCAAATCTGGCAAAAGG						SL2.30ch03	44806812	3e-85	Hetero
CaES0600	GD122822	AAG(mis1)	278	CCCACAGAAAAAGGCAATGT	AGCCTAAGAACAGCCCAACA
CaES0601	FG981287	ATC(mis1)	212	TAGGCTTTCGACAGGCAACT	CTGTGCATTTTCCCCATCAC						SL2.30ch02	45956581	1e-100	Eu
CaES0602	FG981250	GGA(mis1)	294	GACAGTTGTGCCCCTTCATT	GAAGCGTGTGTGTTGATGCT
CaES0603	CA524574	ACG(mis1)	300	TGGTGCATTCACAAGAACAAA	CAAGCAATCGATCTTCAGCA
CaES0604	CA522822	ATC(mis1)	236	ACCAACAACCAATCTCCTGC	TTAGGATCGGCATTGAAAGG
CaES0605	CA518274	GGT(mis1)	122	CATCGAGAAGTGAAATGGCA	GCAGTCACGATGAGGTGAAA
CaES0606	CA516771	GGT(mis1)	266	CTTCCTCTGCCACCTTTCTG	GGCGGAAGGATGAGTAACAA
CaES0607	CA515804	ATC(mis1)	188	GAAGCGGGGGAAGTAATCTC	TGATCTGAGACGCCTCCTCT
CaES0608	CA515367	ATC(mis1)	156	CGTACAGCAACTTGGAGCAA	TTCAGAAGGGCAAAATGGTC
CaES0609	BM068415	AAC(mis1)	166	AGCGATTTAAGCCGATAGCA	TTGTTTTATTTTGAGCCGGG
CaES0610	BM063508	AAC(mis1)	236	ATGTTGGGAAGCTCAACAGG	TTTTTCCTTGACAAAACGGC						SL2.30ch09	3626482	8e-63	Eu
CaES0611	BM064145	AAC(mis1)	247	TGCTGCTGCTGCTATTTCTT	CCCGGCTCAAGACAAAATTA
CaES0612	BM062766	ACT(mis1)	226	TCAAACAGAGCTTTGGCCTT	TTGGACCAAATGGCTTTTTC
CaES0613	GD101435	AAAG(mis1)	256	CACGAGGCTCTTTCTCCCTC	GTGGAGTTGGCTGTTGGATT
CaES0614	GD088576	AT(mis1)	160	GCACGAGGGAGAGAGAGAGA	GGAGTGCAAAGGGGAATGTA
CaES0615	GD081036	AAAC(mis1)	181	GGCAAAACCAAGAACCAGAA	AAAAACTTGCCTTGCTTTGC
CaES0616	GD122062	AG(mis1)	268	CCTGGGAAAAGGAGAAGGAG	ACCTGTTGCTTAATGGTGGC
CaES0617	GD093450	AAAT(mis1)	294	CGAGGCTCTCTTTGCATTTC	CCTTTGGCTCATACTCGCTC
CaES0618	GD122365	AAAT(mis1)	231	TCAAAGATCAAATGGTAGATTGTCA	CGAAATCGGAGGAGTTCAAG
CaES0619	GD110654	AT(mis1)	215	CCCAATAATATTCTACAAAGATGGAA	GAACTGGTGGACTGCAGGTT						SL2.30ch01	78629797	1e-59	Eu
CaES0620	GD069191	AAAG(mis1)	260	CAGCCGCATCTCTCTTTCTC	GTGGAGTTGGCTGTTGGATT
CaES0621	GD065717	AT(mis1)	177	CATGTCCTCGGTGAGCTGTA	AACGAAAAGGGCATGTGAAC
CaES0622	GD087210	AAAT(mis1)	190	CCTAGCATACGGATACGGGA	ATACAACCTTGGCTTCGTGG
CaES0623	GD074223	AG(mis1)	173	GCGACCACTGTCTCTCTTCC	TCTGCTCTTCTCCCGGATTA
CaES0624	GD072444	AG(mis1)	237	TGCACTAAAACCAACCAACAA	AGCACGTGAATCGGACTCTT
CaES0625	GD081300	GGGA(mis1)	234	GGAGATTTATCTTCGAACTTTCTTC	AAACTTGCGTTGTCCGATTC						SL2.30ch07	58918458	7e-68	Eu
CaES0626	GD131604	AAAG(mis1)	300	GCACGAGGATTCTTTTCTCTG	ATGGTCACCGTTGCTTGATT
CaES0627	GD079143	AC(mis1)	142	TGCCACCAAAAACAAAAACA	TAGATCCAGGCCAGAGAGGA
CaES0628	GD114874	AAAT(mis1)	298	TCTCCTGAACCTCCCCTTTT	CAAGTAACCCGGCAAAAGAA						SL2.30ch07	60357747	2e-68	Eu
CaES0629	GD052425	AAAT(mis1)	169	GAAATCCACATTTGAAGCGG	CTTTGGCTCGAGTTTTGCTC
CaES0630	GD089141	AC(mis1)	132	TTGGAAGAAATCAGATCCAGC	CATGAAAAGCTTCCCTGAGC
CaES0631	GD078020	AG(mis1)	242	ATCGGGAAAGAGAAAGGGAA	CGACGGAGGAAATTGAAGAA
CaES0632	GD067884	AG(mis1)	251	AAGCAAACACACACAGCCAC	ATTTCTATGTGGGCACGGAC
CaES0633	GD099521	AAAT(mis1)	148	CTTGGCTCCAAAGCAATGTT	TTTGGGCCTTTTCTCTTGAA
CaES0634	GD056462	AAAG(mis1)	259	TTGGCTTCTTCTTCTCCAGC	AGGCCAAATTAAGGCAAACA
CaES0635	CO911450	AAAT(mis1)	166	TAAACCCGTATTTGAAGCGG	CCAAATCTTGCTCCACCTGT
CaES0636	CO910592	AG(mis1)	197	GCGGTACCTTAATCCAACGA	ACACACACGCACACAGGAAT
CaES0637	CO911218	AAAT(mis1)	191	TCGATCATGAGGCATACCAA	GGCTTCAAGGTCCAAATGAA
CaES0638	CO908569	AAAT(mis1)	126	CCATTCATGATGTGAAATGGA	TTAAAGAGCCCGAGCAACAT
CaES0639	CA526235	AAAG(mis1)	235	CAGAGAGAGAGAACAGCCCG	ATCGGTTACGTCTTCGTTGG
CaES0640	CA524213	GGGC(mis1)	194	GGCCGCAAGTCTCTATCTTC	GCAGATTGCAGCGTATTGAA
CaES0641	BM066729	AC(mis1)	180	TGACCCTTTGTTCCCTTTTG	CAATGCCTCTTTTACATGGTCA						SL2.30ch04	5825689	2e-94	Hetero
CaES0642	GO344873	AGC(mis1)	295	AATTTCAGCTGGAAACGACG	GGAACCTTCACCGTCATCAT						SL2.30ch06	715583	1e-72	Eu
CaES0643	GO344889	AAG(mis1)	139	GCGATCGCTTAGCAAAAGTT	GCACTCCCAGAAGTAGCTGG						SL2.30ch05	61659644	6e-87	Eu
CaES0644	GO345078	ACG(mis1)	284	ATAATCATGCTGTTGGGGGA	TGAAAGGCTTGATTCTCTTTCC
CaES0645	GO345203	AAC(mis1)	277	ACCCCACTTGAGGGATTACA	AAGATGACTACGCCATTGGG
CaES0646	GO345497	AAG(mis1)	168	GACCTGAAATTGGAGCAAACA	GTATCGTGCGGAGATTTGGT						SL2.30ch01	11758879	7e-91	Hetero
CaES0647	GD061853	AAC(mis1)	196	ACTTTGCTCCGGAAGTTGAA	GGAGAGCCATTGTTGGAGAA
CaES0648	GD116424	AGC(mis1)	237	CCAAGACCAGGATGGAAGAA	CGATGTTATTGACATTGCCG						SL2.30ch04	60578173	1e-111	Eu
CaES0649	GD077171	AAG(mis1)	271	GGCCATTTCTCACAAGATCC	TGATGCATTCGGATCACCTA						SL2.30ch09	65915100	5e-83	Eu
CaES0650	GD094269	AT(mis1)	243	TACGGGTGGAAATCAACACA	CCCGAACTCGAAACGTAAAC
CaES0651	GD133624	AAG(mis1)	209	CTTGTTATTGGTGGGCTCGT	GCTGCTGGACATGAACTCAA
CaES0652	GD109952	ACT(mis1)	216	TCAAAAGTCACCAACCGTCA	TGCAGCCAGTAGCAAAAATG
CaES0653	GD073275	GGA(mis1)	201	GCAACAAAGAGAGGGGAGGT	GATGGCTGCAGTTGTGTTTG						SL2.30ch02	14017003	9e-87	Eu
CaES0654	GD125048	GGA(mis1)	190	TTTCCGATGGTCTGATAGCC	GGTAAACGAGATCAAGGCCA						SL2.30ch03	14876898	6e-95	Hetero
CaES0655	GD098452	AGC(mis1)	196	GTTTCCCCTAAGCCTGATGA	TCCTGGTGCTGTTGTTTCTG
CaES0656	GD072203	ATC(mis1)	145	TTGGGGAAACTGAGGAATTG	TGCTTGCTCTGCTCCACTAA						SL2.30ch04	42829323	8e-81	Hetero
CaES0657	GD097735	ATC(mis1)	161	ACGAGGGTTGTTGGTACAGC	GCTGATTCGAGCGATTTTTC						SL2.30ch12	64908602	6e-61	Eu
CaES0658	GD112735	ATC(mis1)	102	TGCTGCTGGTGCTATTTTTG	GCTATGGAAGCTAAGCTGGG
CaES0659	GD063571	AAC(mis1)	100	CAATTTTTGGACCCTCATGC	GAGGAAATTGCGAATTTTGG
CaES0660	GD092576	ATC(mis1)	290	GCTTTAGAAGAGTGGTGGCG	AAACGGCTCCATTGTGGTAG						SL2.30ch08	57453050	1e-134	Eu
CaES0661	GD092575	AG(mis1)	290	CGTCAAAGCATTCCACATCA	AGGAACCACTGCTGGAGCTA
CaES0662	GD109771	AG(mis1)	231	CCACCTGGCTGTTCAAAAGT	GGAGGAGTGGTAGAATGGTTCA
CaES0664	GD095413	AAT(mis1)	254	TGCTACCACCATTCCAACAA	ACCTGCAATTCCGTCTTTTG
CaES0665	GD113678	AAT(mis1)	144	ACAACACCAAGAAACAGGGC	GCTGGCAAAGCAATGATACA
CaES0666	GD077542	AAT(mis1)	299	TTTCTTATTGTACTTGTTAATGGGGTC	CCATCAAATCGAATTCCCAC						SL2.30ch01	89560774	2e-68	Eu
CaES0667	GD077494	AAG(mis1)	138	AACAAAATCGTCCCACGAAG	TGAATGCACAGAGACCAAGC
CaES0668	GD077484	GGA(mis1)	200	GTAAGCGCCTCGAAGTTGAC	CTCGTCTTCCTCCTCCTCCT
CaES0669	GD095691	AAC(mis1)	98	TGAAGTGGCCATGTGTTGAT	AAGCCACCAATTCACAACAA
CaES0670	GD100446	ATC(mis1)	203	TCTTGCTCCGATATGTGCAG	CCTTTGTTCTCGAGTTTGCC
CaES0671	GD062874	ATC(mis1)	252	CCAAATAAAAGGGGACAGCA	GCGCGAGGATGTTAGTTAGC						SL2.30ch10	59477338	1e-82	Eu
CaES0672	GD096731	ATC(mis1)	277	TAATTCCTCGGGCAAAGATG	TGGAAGAATATGGGACTCGC						SL2.30ch05	64522509	4e-78	Eu
CaES0673	GD115961	AG(mis1)	107	CACGAGGCACCTATCCAAAA	TCACCATATTTTGAGCGACG						SL2.30ch08	62430047	7e-70	Eu
CaES0674	GD096704	AAG(mis1)	232	TCTTCATCCCCTTGTTGCTC	AGATGCCATGAACAAGGACC						SL2.30ch02	36567392	8e-82	Eu
CaES0675	GD116717	AAG(mis1)	198	CGACCCGAGGTGACATCTAT	TCTCCTGGTCAACAAAACCC						SL2.30ch03	47875480	1e-61	Hetero
CaES0676	GD113047	GGA(mis1)	227	TGTTCCCTTAAGCATCCCAC	GGTTTCATTCTGGAAGGGGT
CaES0677	GD080378	AT(mis1)	267	GGTCTTGGAAATCCAGCAGA	CTCTTTCAGACAAGCGCCTC						SL2.30ch10	795643	2e-52	Eu
CaES0678	GD098095	AAT(mis1)	118	TGGTTGCACTATTATGAAAAGGA	TTGGTCCATTGTTTATGTTTGG
CaES0679	GD131108	AG(mis1)	118	GCACGAGGCTCTCTCTCTCT	CGCTGTCCCCACATACACAT
CaES0680	GD123097	AAG(mis1)	218	GTGAATCAGCCCACGAATTT	GAGACACCGGTCCAATGAGT						SL2.30ch06	43977937	7e-58	Eu
CaES0681	GD087762	AG(mis1)	223	GACTCATGAATGTTATGTGCTGG	AAATACTTGCACGTTTCCGC
CaES0682	GD132493	ATC(mis1)	129	AACAAATTCGGGCGTTATCA	GAGAATGAGCCCAAGCAAAG
CaES0683	GD127432	AT(mis1)	288	CGGACTTTTTACATGCCACA	CATGAAGAAGAGGTTCACAAACA
CaES0684	GD112239	GGA(mis1)	246	CTCGTCCTGTGGTTGGATCT	CAGTAGAAGGAAACTGCGGC						SL2.30ch02	40490279	4e-85	Eu
CaES0685	GD119356	GGT(mis1)	161	ATCCCGGAAGATTACTCCGT	GAAAGTAACAACGACGGGGA						SL2.30ch04	61007100	3e-67	Eu
CaES0686	GD091925	AG(mis1)	201	ACGAGGGAAGTCGTGTATGG	AAATAAAGGCATTTGAGCTCGT
CaES0687	GD100995	AGC(mis1)	266	GCTTGCATGAGAATGATCCA	GATTAAGGCCCTGCTTACCC
CaES0688	GD096120	GGT(mis1)	260	TACCACCAAAAAGAGTGGGG	GATCTTTGGCTGCATCCTTC						SL2.30ch01	66630376	1e-80	Hetero
CaES0689	GD096080	ATC(mis1)	241	ACATTTTTCCCCTTTGACCC	GGCGAGGTGATGACGTAGAT
CaES0690	GD060005	AAG(mis1)	190	TAACAGCACCGACAGCATTC	GTGGATGGGATAGCGAAAGA
CaES0691	GD111580	AAC(mis1)	251	TGAAAGTGGACTTGAATTGGG	TCATCCTCCTTATTGGTGGC						SL2.30ch12	64014591	2e-52	Eu
CaES0692	GD066358	ATC(mis1)	288	GGCCTGTTCCTGTTGTTGTT	ACAGAACACTCCCATTTGCC
CaES0693	GD070021	AAC(mis1)	142	GCATGCAGGCAGTCATAATC	GCTGACGTGTTGCTGTTGTT						SL2.30ch03	8747016	3e-88	Hetero
CaES0694	GD120027	GGT(mis1)	294	TGACTGTGCTAACGTACGCC	GACGGCGTTTTGTTCATCTT						SL2.30ch08	57959189	1e-69	Eu
CaES0695	GD099421	AAT(mis1)	93	TCAGCAGATCGAAGTTAGGG	TTTTGGAAGGAGCGCTAGAA						SL2.30ch05	64656313	2e-54	Eu
CaES0696	GD132078	AAG(mis1)	203	GCTTCGTATTCGTCACTTTGA	TTACCGCAAGTAGCACAACG						SL2.30ch08	55706447	3e-63	Eu
CaES0697	GD096904	AAC(mis1)	223	TCCTGAAATGCTGAAGGACC	AAATGTGACCGGGTTAAACG						SL2.30ch10	60738785	1e-109	Eu
CaES0698	GD068042	AC(mis1)	274	AGCTCTCCTCCATTGCTTCA	GTCCTCAACGGCAAAAATGT
CaES0699	GD079669	AAC(mis1)	284	AAGTGAAGCCCAGGATAGCA	CCTTTTTAAAATCTCAACTATGGAA						SL2.30ch06	29258407	1e-62	Eu
CaES0700	GD069146	ATC(mis1)	232	TGGGAATAGTCTGCCTTTGG	AAAGAGAAGGAAAATGGGGAA						SL2.30ch11	50438178	1e-102	Eu
CaES0701	GD073143	AAC(mis1)	154	TGCATTTAGGGCATCATCAA	TGCGTACATTCTACCCTCCC
CaES0702	GD078168	AAC(mis1)	215	TGGATTTTGAGTTTGAGGGG	GCTTAAACTTCCCACCCACA
CaES0703	GD092154	ATC(mis1)	191	TTAAGCGCGACTACCAGGTT	TTGGTATATGGGCAAGCTCC
CaES0704	GD065685	AAC(mis1)	238	CCCCAGTCCTTTCCTTTTTC	TTGCCTCTGTAGCCGATTTT						SL2.30ch02	41321773	1e-58	Eu
CaES0705	GD071024	AAG(mis1)	99	ACTCATCCGACCCTTTTCCT	GAACTATGCCGGAAAACCAA						SL2.30ch01	71813903	4e-51	Eu
CaES0706	GD094901	AG(mis1)	178	CAGGCTTATCCATTCTCCCA	CAAAGACAACCCAAAGCAGG
CaES0707	GD055182	AAG(mis1)	268	TGATGAATCACAGGGCAAAA	CAACTTTTCCAAAAAGCCTCC
CaES0708	GD068382	AT(mis1)	285	GGTAATGGTTGTGTGGGGAT	TCGTCTCAAATTACCCATCTCA
CaES0709	GD123654	AAG(mis1)	246	GCTTTCTTCCTCTTCCTCTTCC	TGCAATTAAACAAAACAAATTTTCA
CaES0710	GD072862	AT(mis1)	264	ATCAGAAGCAAAGGCAAGGA	TTCAAAAATGAAATCTTCAAGAAA
CaES0711	GD100062	ATC(mis1)	160	TCCAATTTCCCAAGCAAAAG	ACATACTGCTTTTGCCCCAC						SL2.30ch11	3082906	3e-60	Eu
CaES0712	GD123636	AAG(mis1)	162	CAAAATTGTTTCTCCCAGCAA	AGAGCAGCTAATGGTGCGAT
CaES0713	GD061682	ATC(mis1)	118	CAGCCAAAACATCTCTTCCC	TCAGGGCATTCTCTACCACC
CaES0714	GD118030	AAG(mis1)	161	TCAACTCCATCAGTCTCCCC	GCTTGGATGACAGTGCTTGA						SL2.30ch09	58706686	1e-63	Hetero	Same markers as HpmsE150 reported by Yi et al. (2006)
CaES0715	GD072844	AC(mis1)	241	TCCATTAGCTGTCCAACAGTTT	AGAGCCTCACTGAACGAACC
CaES0716	GD077457	AAC(mis1)	173	TATGCAACATTGGATGTGGG	TAAGAGAAGGGCTGTTCCGA
CaES0717	GD053361	AAC(mis1)	215	CACGGGTTTTGGAGCAAGT	AAAGGGGCCTTTCTGTCATT
CaES0718	GD053362	ATC(mis1)	264	TGCTCCCTCTTGATCACTCC	TCGTCCTTAACCTGACCTGG						SL2.30ch08	2288208	1e-80	Eu
CaES0719	GD093572	AAG(mis1)	276	CCCCAATTTCTCTTGTTCCTC	TCGAAGGTCGAACGGATTAC						SL2.30ch06	44375668	3e-93	Eu
CaES0720	GD095604	ATC(mis1)	287	TGATGAGGTACCAATGGCAA	TGAGGGTGAGACGAGAATCC
CaES0721	GD115247	AAT(mis1)	150	AGATATTCCCTGAGACGGGG	CGGCAATTTTCTCATGGATT						SL2.30ch04	54231900	3e-87	Hetero
CaES0722	GD062069	AT(mis1)	239	TTGGAGAGCGACATTGACAC	TGCATGAACTCACCATAACTCC						SL2.30ch12	47599956	6e-53	Hetero
CaES0723	GD109631	ACG(mis1)	230	AGAGTTCATGGGGTACGACG	TCATGCGATGACCTAATGGA						SL2.30ch09	2300744	1e-116	Eu
CaES0724	GD112988	ATC(mis1)	102	TCGTCATGTTCAGGGATTGA	GCCGGGCTAAAGAAAAGTGT						SL2.30ch03	45985492	8e-60	Hetero
CaES0725	GD055498	GGT(mis1)	161	GCAAGCGAAACTCTACCGAC	GATATCGAGAGCTTCGACGG						SL2.30ch02	39969083	1e-122	Eu
CaES0726	GD083960	ACT(mis1)	128	ACCCGTTTCCTTTGTGTTTG	TTCACATCATACTGCGTATCACA
CaES0727	GD086888	ATC(mis1)	273	AGGCGAACAAGAAGCAAAAA	CGAGTAGATCGTCGGAGAGG
CaES0728	GD073547	GGC(mis1)	263	ATCGAGGTTCGGTTAAGCCT	AGCTGGATTTTGTTGACCTTG						SL2.30ch04	59290061	2e-97	Eu
CaES0729	GD125350	AAG(mis1)	197	ACCAGCAAAAGGGGTTCTTT	GAACTGCAGTGTTTCCACCA						SL2.30ch08	59684624	4e-51	Eu
CaES0730	GD089831	ATC(mis1)	290	GCACGAGGGAAGATGAAGAG	CAGTTCAAGTGACTCGGCAA						SL2.30ch03	46664472	1e-104	Hetero
CaES0731	GD113483	AAG(mis1)	276	GCAGGGGTTTCAAGATTTCA	AGTGGAAGAAGTGGCTCCAA
CaES0732	GD064217	AAT(mis1)	292	CCCCACGACTTTTAGCTTGA	CCAAGGAAAATTCCACCAAA
CaES0733	GD078562	ATC(mis1)	147	CACGAGGGTTTCCTCCTCC	AGGTGATGATCTTGATGACGG
CaES0734	GD079211	GGA(mis1)	102	ATTTTCTCTTCTTGGCCGGT	ATGAAGACGATGAGGATGGG
CaES0735	GD078494	AAT(mis1)	225	CTGGAGGTAAAGGAACGTCG	TTTGACCATTTTGCCTCTCC
CaES0736	GD131597	AAC(mis1)	92	CCTCCATCAGCTAGCAGTCC	GGTGTAGGCGAGCTGAAGTC						SL2.30ch08	54676554	4e-82	Eu
CaES0737	GD064125	AAG(mis1)	133	CTAGCGTTGCTGATGATCCA	GCTAGAGTTGCATGACGAAAA
CaES0738	GD111805	AAG(mis1)	300	ACCACAATCACCAACACCAA	GAGGACCTGACCCTCAAAGA
CaES0739	GD098234	AGC(mis1)	280	CGGTTTCCGAAGAACAAAAA	AAAAGTGGCAATTCAGGTGG						SL2.30ch08	62382597	9e-94	Eu
CaES0740	GD133462	AG(mis1)	250	GCACGAGGCTGAGTTGATTT	ATGGCGATTGTGGTAAGACC
CaES0741	GD099029	AAC(mis1)	113	AGGTATGGGCACAGAGCAAC	GCGATAATCCACGTTCAACA						SL2.30ch12	528181	6e-82	Eu
CaES0742	GD108360	AC(mis1)	102	TAAAGTCAAGGATGGTGCCC	CAACAACATACAACTCTTGCCA
CaES0743	GD056640	ATC(mis1)	253	CAACCACCGTCACACTCATC	GGTCGAATTTTAGGGCTTCC						SL2.30ch04	48852730	2e-58	Hetero
CaES0744	GD057088	AAG(mis1)	114	CATCACCATCACAACCGTGT	CGAGGAATCTTCAGGAGACG
CaES0745	GD079567	AGC(mis1)	161	CGTTCAACAACATCATTCCG	CACCCTTTTCGCTGGTTTTA						SL2.30ch08	48987544	1e-113	Hetero
CaES0747	GD124320	AAG(mis1)	166	TCGGATTTCTGGGTGAAAAG	CAGCACAAATGGGCTCTACA
CaES0748	GD077774	ATC(mis1)	186	TTCGATGTGTTTCCTCCTCC	TGAGCTACTTGTTGGAAGCG
CaES0749	GD067282	GGT(mis1)	244	TTAATCCTCCAATTCAGCGG	TGATTCATGGAGAAGGAGGG						SL2.30ch03	46451064	5e-91	Hetero
CaES0750	GD068292	GGT(mis1)	296	TTTTTGGAGCAGGATGTTCA	ATTTTGCGATCCAAACTTGC						SL2.30ch06	44836506	2e-88	Eu
CaES0751	GD072753	AGC(mis1)	249	GGAACAGCAAGCTCAACTCC	TTAAGTTGCTGTCGTGCCTG						SL2.30ch01	88942374	2e-72	Eu
CaES0752	GD121133	AAG(mis1)	125	TTTTCAAATGGGGTTTCTGC	CTCACCCGTTCTCTTCTTGC						SL2.30ch10	1725371	5e-79	Eu
CaES0753	GD121146	AT(mis1)	225	ATTTCCTTTCGAAGCCACCT	ACAGATGAATTTTGGCCGTC
CaES0754	GD070581	GGT(mis1)	157	CCGCCACCAGTATTAGCAGT	CAATGGAGCCGAATGAAAGT
CaES0755	GD075192	AAG(mis1)	115	AGGCTAAAACACCCCACCAT	CTTGGAACCACAGTCGAACA						SL2.30ch07	482002	1e-111	Eu
CaES0756	GD076282	ATC(mis1)	267	GATAAGCGAACCGTGCTCAT	GAAGCTGGTGAGGAAGCAAC
CaES0757	GD097134	GGT(mis1)	284	TAAGGTCAAAACCCCAGAGG	TCCCGAGTGATTCTGCTTCT
CaES0758	GD096272	AGC(mis1)	205	CCAAAGTTATCGCTCCCTCA	ACACCTCAAGGCCAGAAAGA						SL2.30ch01	80438008	2e-81	Eu
CaES0759	GD123838	AT(mis1)	245	ATTGCGCATCACACAAGAAA	GGCCAAGACTTTGAGACTCG
CaES0760	GD133109	ACT(mis1)	277	AGCCTAATGTTCCACCACCA	GAGCCGGTTGCATATTCTGT
CaES0761	GD123561	AAG(mis1)	155	TCAACAAGGGTGTTCGACAA	TTTGCTTTTGATCCCTTTCC
CaES0762	GD123795	AAG(mis1)	170	TGCTCTTCTTGTTCTTACTTGGG	AACCTGGCAACCATCTATGC						SL2.30ch05	4164930	5e-92	Eu
CaES0763	GD055754	AGC(mis1)	253	TTTAGCAGGTGGGGTTGTTC	GATCCGTCACCACTTCCTGT
CaES0764	GD097785	AAG(mis1)	288	GGATTTGAGGCATTTAGGCA	AAAACAAAGAGCAGGGCTCA
CaES0765	GD133032	GGT(mis1)	182	TTTTCCCTAATTTTTCGGGG	CCCTTGGCGGTTTTGACT
CaES0766	GD053845	AAC(mis1)	259	TACCCTCCCCAGAAAACACA	CCCATTAAATCTTTATGTGGTTGA
CaES0767	GD109106	AAG(mis1)	235	GGGAAATCGGAAGTGAGTGA	GCATTAAACAAGAGCGCTGA
CaES0768	GD111768	AGC(mis1)	263	TCTAGTCCAGAGCTCCCCAA	CTTCCGACACCGGAGAATTA						SL2.30ch05	2483438	6e-71	Eu
CaES0769	GD089705	AT(mis1)	242	GCACGAGGACTCTTTGTAACAT	TGCTCCTGTAACAATGGCAG						SL2.30ch08	61431929	4e-61	Eu
CaES0770	GD091390	AG(mis1)	146	CCCTATCACAGGGCAGTTGT	GGGATTTCATCCACCATCAC
CaES0771	GD089712	AAG(mis1)	260	GCACATAATTGGGAAAGGGA	TCCCTTCTGACCCTTCATCA
CaES0772	GD100811	AT(mis1)	285	GGGGAGAGAAGGCTTTGATT	TCAAATAAACGAAGCAGGGG
CaES0773	GD071968	AAG(mis1)	111	TTCGAAATCACACTGCTTGC	TTCATTATCGGAGGGGTTTG						SL2.30ch12	3269185	4e-87	Eu
CaES0774	GD065129	AAC(mis1)	274	ACCTTCATAGCCACCCCTTT	CTGGGGTTGATGGGATATTG
CaES0775	GD073407	GGA(mis1)	193	GAGGCTGTGCTCAACTTCATC	AGTTGTGGAGTTGGATTCCG						SL2.30ch05	62181767	1e-61	Eu
CaES0776	GD075496	GGA(mis1)	134	ACCATAGAAACAGCGGCAAC	TCAAATACTCTTGCGACCCC
CaES0777	GD128258	AAT(mis1)	145	GCACGAGGGTTCCACAATAA	GGGTGGTTGTGCTTGAAGAT
CaES0778	GD090922	GGT(mis1)	297	ACGAGGAGAAAATCAATGGC	AGAAAGGCTTGGTGTGGATG
CaES0779	GD069677	ACT(mis1)	249	AGTGGTTTGGATTCGTCAGG	AAGCCTCATGTGGAACAAGC
CaES0780	GD112096	AAT(mis1)	265	GCAAGAGGCTGTTTTCGATT	AAAGTCTTTGCTGAAGCTCCT
CaES0781	GD122243	AG(mis1)	284	CTCTCCATCATTTCTCCCCA	CAAAAGGTAGAAGGAGGGGG										Same markers as HpmsE111 reported by Yi et al. (2006)
CaES0782	GD103639	GGT(mis1)	196	ATCATTTGTGCGACACCGTA	TCATAACCTCCCCCAACAAA
CaES0783	GD088285	AG(mis1)	296	TCAAGAGAGCCATGGAAAGC	ATGAACCTGTCCCATTCTCG
CaES0784	GD119783	GGA(mis1)	244	AAGAATCCCCAAATTGGACC	CTGATTGCTCCCCTTCTTTG
CaES0785	GD115376	AAG(mis1)	142	AGGAGGCAAATTTTGGGACT	CCGCTTCCTCCTCTTCTCTT
CaES0786	GD119083	AAT(mis1)	288	ACCTTAATGGCCAAACCCTC	TGCCCTTTTCATTTTTCACC						SL2.30ch05	2282650	4e-65	Eu
CaES0787	GD131820	GGA(mis1)	205	TACCAAACGGCGATCTATCC	GCAGTATCAGGAAAACCGGA						SL2.30ch11	4921252	4e-60	Eu	Same markers as HpmsE091 reported by Yi et al. (2006)
CaES0788	GD122510	AGC(mis1)	216	ACGAGGCCCATCTCTCTTTT	GCCCAAGAAAAGGACCAAAT
CaES0789	GD069251	AG(mis1)	248	CTTGTTGACCCGCTTTTCAT	CAACATCATCTGGGTGAACG						SL2.30ch03	7802081	1e-79	Hetero
CaES0790	GD114122	AAG(mis1)	240	CACATGATCAATCAGCACCC	GCAGTTTTTGTGCGGATTTT
CaES0791	GD094690	AG(mis1)	298	CACAAAATAGTGAAGCGCCA	TGACCACCAGGAAAGAAAGC
CaES0792	GD132646	ATC(mis1)	122	TGACCCTGTTTTCTTGGCTC	TATCAGCTCCCCAAACAACC
CaES0793	GD079753	ATC(mis1)	289	GATGGGGCAAACTCACTTGT	AAATGCAGCCTTCTGTGCTT
CaES0794	GD064348	ATC(mis1)	251	ACCTTGGCATTGAAAGATGG	TCTACCACCTGTTTCCTCCG
CaES0795	GD064754	ATC(mis1)	161	ACCCAATAAGGTCGGAGGAT	CCGTACCGGCTGATAAACAT
CaES0796	GD096995	AAT(mis1)	96	TTGTGTTGACGAAGAGCGAG	TTGTTGCTGCACCATCTTGT
CaES0797	GD097017	ACT(mis1)	274	GGGTGTTGTTGAAAAATGGG	GTTTTGGTGCCAAGGTTGTT
CaES0798	GD074766	AAC(mis1)	182	TTTGAGTTGGGGGTCTATCG	TGTGCCAATGAGGTAAACCA
CaES0799	GD053444	AC(mis1)	179	GCACGGAGAGAGAGAGAAACA	ATGCGGATGTTGTAACCCAT						SL2.30ch10	2221227	1e-117	Eu
CaES0800	GD074751	AC(mis1)	280	TGGAGATGACAGCTAAGCACA	CCATCGAGAGCTTGCCTTAC						SL2.30ch09	743304	2e-75	Eu
CaES0801	GD122848	ATC(mis1)	266	ACGCAGGAGGTTCTTTGAGA	TCTCCGGGATTGAAAATGAG
CaES0802	GD071160	AAT(mis1)	193	GAGATTCGCTAATCCTCCCC	CCCACCTGAGTAGCACCAAT						SL2.30ch06	45369624	4e-65	Eu
CaES0803	GD093909	ATC(mis1)	290	TTCAAGCTCTCCCCTTTCAA	GCTAAAAGCTTCACGATGGG
CaES0804	GD114692	GGA(mis1)	209	GCCCAACCCGTCCTAATACT	CGGTCCAATCATCTCACCTT
CaES0805	EW741116	AAC(mis1)	258	GCCAAGGATCCACACATTTC	TAATTAATCGAAGCGCGATG						SL2.30ch10	62108463	6e-60	Eu
CaES0806	EB084526	AAG(mis1)	254	CCAGTTCTTGAAAGGTTGCC	GTCCCTAGCCAAACCCTAGC						SL2.30ch02	36895729	1e-75	Eu
CaES0807	EB084686	ACG(mis1)	141	TCGGGTCTGCTGTGTTTAGA	GAAAGAAGAGCAAGGCGAGA						SL2.30ch03	64657705	1e-73	Eu
CaES0808	EB084910	GGT(mis1)	130	GCACCAAAGCCAATGAAAAT	TCCATGCGTGTTTTCTGAAG						SL2.30ch03	63974630	3e-60	Eu
CaES0809	CO911501	AAC(mis1)	172	CTCCCCTCCCCTAAATCAAC	TTGTTGTTGGCTGCTGAAAG
CaES0810	CO912182	AAG(mis1)	105	AAGTTGTGTTGAAATGGCTGG	GAAGATTTCCCTCCACCTCC
CaES0811	CO912319	AAC(mis1)	147	TTGGAAGTGCTACGCTTGAG	AAGTTTGCATAGGGACAATGG
CaES0812	CO910745	AGC(mis1)	272	TTCTCTTTACGGAAGGGGCT	TTATCAAAGACGGAGCCCAG						SL2.30ch09	58590786	3e-61	Hetero
CaES0813	CO910410	AAC(mis1)	247	CAAGGTATGTTGTTTCTCCCG	CAAGTCGCAGTCTCACAGAAA
CaES0814	CO911022	AAC(mis1)	150	TCTACCGGAAACAGCCTCTC	GGAATGAAAAGAATGGAAACTGA
CaES0815	CO909074	GGC(mis1)	270	AATCCATAGTGGCGGAGCTA	AGCACCAAGCCAAATTGAAG						SL2.30ch01	80563607	8e-76	Eu
CaES0816	CO908672	AAT(mis1)	150	ACCCGCTCCTGGTAATTTTT	TCGCATTTTAACTTGACACACT										Same markers as HpmsE074 reported by Yi et al. (2006)
CaES0817	CO907664	AAT(mis1)	225	TCTTTCTTTCCAGTTAGCAAGATTT	CACCAAAATTTCCAGAACCAA
CaES0818	CO907388	AT(mis1)	91	TCTCTCTCTCTCTCTCTCTCTCTCTC	TCTCTCTCTCTCTCTCTCTCTCACA
CaES0819	CO906570	GGC(mis1)	262	ACTCGACACAGCCCTTTTGT	TTCCAGATCAATCTCCGTCC						SL2.30ch01	74815891	5e-60	Eu
CaES0820	CO906801	GGA(mis1)	166	CAATTTGACCCGTTTGCTTT	CTGGCCCGAGAAAATAATCA						SL2.30ch03	54344560	6e-51	Hetero
CaES0821	CO907339	ACG(mis1)	282	TGGCTCAGGTCTCCATCTCT	CCCGTTGGTGAAACATATCC										Same markers as HpmsE122 reported by Yi et al. (2006)
CaES0822	CO906774	ACT(mis1)	238	TTGGTACGAGGTTTGGTTTG	CGACTTCTTCGTGTGTTTAGGA
CaES0823	CO776113	AAG(mis1)	104	AAGATTTGGCGGAGACTTCA	TGCACCAACTTTGTCTCTGC						SL2.30ch01	3487247	2e-64	Eu
CaES0824	CK901695	GGT(mis1)	113	AAAACAAACAAACCCTCCCC	ACACGATAAAACGGGAGACG						SL2.30ch02	40407412	3e-54	Eu
CaES0825	CA847350	AAT(mis1)	283	CCCCCACGTTCTATACCCTT	TACCACTGTTTTTGGTGGCA
CaES0826	CA524808	GGA(mis1)	291	AACTTTGTTGATCAATGGCG	CTGGATCACGCTTAGCACAA						SL2.30ch07	57403805	1e-54	Eu
CaES0827	CA524596	AAC(mis1)	164	CGGAAACAACCTCTCCACTT	AGAGGTTCAGACGCAGCATT
CaES0828	CA523926	GGA(mis1)	177	ACAATGGCCTCCAAAATCAC	CGGTTTTGGGAAATTAGGGT
CaES0829	CA523654	AAG(mis1)	171	GCTTTCTTCATCCTTTCCCC	TCATCATCAGGTCCTTGTGG
CaES0830	CA523748	AGC(mis1)	278	TTGCTGCATCACAACAACCT	AACGGATACTGTGTTTGCCC										Same markers as HpmsE113 reported by Yi et al. (2006)
CaES0831	CA522767	GGT(mis1)	160	CCTCTCAAGACCTCTGGTGC	CTTTTGTTGGTGTGGTGGTG
CaES0832	CA522821	AC(mis1)	137	GTTACCCTCCGTGCACTCTC	TTGCACAATTTTAATGAAGTAATGA
CaES0833	CA523453	GGA(mis1)	190	GCGAGTTTGAGTCCGAAAAG	CCGGAGATAACGAACTACGC
CaES0834	CA521764	AAG(mis1)	257	TCATTGCCACCTTATTTTTGC	AGGCGGTTGTTTTTGATGAG
CaES0835	CA521879	ACG(mis1)	237	TCCCGTTCATCAAAATCACA	ACCTGCAGTCCCAAATTCAC
CaES0836	CA521953	GGA(mis1)	176	AGGCCTGTGTTGATTGGTTC	TAATCTAGCACGCCCCAGTC
CaES0837	CA521100	GGA(mis1)	98	GTGTTTGGGGTTACCTGGTG	TCTCAGAGAAACCTCTTTTTCCA
CaES0838	CA520295	AAT(mis1)	148	CACTCATCGAATCTCTCATTTCC	CACGCCCTCTCATCGACTAT
CaES0839	CA520135	AAG(mis1)	210	CCACCGCTACTTTGACCATT	TGTTGATGGGGAGATGATGA
CaES0840	CA520150	AC(mis1)	128	TTTTATTTTTCTGGCATTTCTCAA	TCCAGTTAGTGAAGTCCGCC
CaES0841	CA519023	ACT(mis1)	296	GGCGCTCTAGCTCTCATCAT	CAGTGGCCTTTGACACAAGA						SL2.30ch04	54947512	8e-54	Eu
CaES0842	CA517268	AG(mis1)	215	ATTCTTACATCAAGGCCGGG	AATGGGCTGCAGGTTAGATG										Same markers as HpmsE079 reported by Yi et al. (2006)
CaES0843	CA516161	GGT(mis1)	184	GGTCACGGTAAAGGGAACAA	GCCGCCTTCTTTCTCTTTCT
CaES0844	CA516091	AG(mis1)	125	AACAGCATGGACAGGACCTC	GCTGCTCTCTCACTCTTCCG
CaES0845	CA515369	GGT(mis1)	212	GTGAAGCCTGATCCTAACGC	CTTCCACGTTTCTTGCCACT
CaES0846	BM068448	AAG(mis1)	115	GGAAAAGAAAAATGGTGCGA	GGCATCTACATTGTTGGGCT						SL2.30ch08	54139519	8e-67	Eu
CaES0847	CA514103	GGT(mis1)	244	CGGATAATTGGGGTTCAATG	TCCCTTTCGTGATTCACCTC						SL2.30ch05	7003561	5e-52	Eu
CaES0848	BM068140	AC(mis1)	271	GAGACAGAAGCCAGGTCGTC	TTTCTTTGAAGGGTGGTTGC
CaES0849	BM068084	ATC(mis1)	141	TTCATCAAACCCACCACAGA	AGTTTCAGGAGCTGCTTCCA
CaES0850	BM068122	AAG(mis1)	213	TCGGGAAAACATGTGTTAGAA	CAAATGAGTGCAAAAGGTCAAA
CaES0851	BM066651	AAC(mis1)	185	TACTTCTGCAATGGAGGGCT	CACCGAATGTTGGGACTTTT
CaES0852	BM064494	ATC(mis1)	234	GGACCACATCCGGATCTCTA	TGCTTCAACACCAATAGGCA
CaES0853	BM064792	AT(mis1)	282	AGGGCTTTAAGTGCAAAACG	ACCGAACTAACCGTTCATGG										Same markers as HpmsE032 reported by Yi et al. (2006)
CaES0854	BM064849	ACT(mis1)	232	ATTGCATGGCAACATTGAAA	TGAGCAGCAGCACCATATTC
CaES0855	BM063655	AT(mis1)	299	CATCCCGCATCAAAAGAAGT	CGTCTAACACGTTCAAGCCA
CaES0856	BM063671	GGC(mis1)	125	CATTTCCCAAACATTCACCC	AATCGCTTTTGATTCCGATG
CaES0857	BM062433	AGC(mis1)	245	AGCAAGCTTGTCATCCACCT	TAGCATCTGTGATCTTGCGG						SL2.30ch01	75866357	1e-94	Eu
CaES0858	BM062610	GGA(mis1)	295	TTCCACCTCAAATCCCACTC	GGAGCCTATCAAATGGCAAA						SL2.30ch01	80354382	1e-82	Eu	Same markers as HpmsE026 reported by Yi et al. (2006)
CaES0859	BM062131	AAC(mis1)	278	CAGGTGGGAATACACTGGGT	AGGAAAGAGCTTCGGGAAAG
CaES0860	BM060743	AAC(mis1)	191	TGGAGCAGATTTTCTGGGAC	GGGGGTCTATCGGAAATAGC
CaES0861	AA840807	GGA(mis1)	147	TTTCGACACCCCTGAAGAAG	AGAGGAAGTGGAGGAGGAGC
CaES0862	BM060243	AGC(mis1)	157	GCACCGAACAAGGGAAATTA	TCAATTTGAAGCTGGGGATT						SL2.30ch06	1340870	2e-78	Eu
CaES0864	GO344693	AGGT(mis1)	101	GCCGCTTCCTTTTCTTTTCT	CGAGACCAATTTTTCCCAAA
CaES0865	GO344824	AAAG(mis1)	236	CGCGATTGATAAATATGCCC	TAACAGTCGTGGCTTGCTTG
CaES0866	GD115666	AT(mis1)	276	CAACCAACACAACAAGGTGC	CTGTCGTAGTGGCTGCTTCA
CaES0867	GD090115	AATT(mis1)	149	GCACGAGGAAGAGAGATTCC	AAAAATTACAAATACAGTGGTTGAAG
CaES0868	GD133662	AC(mis1)	276	ATTGCCAATTTTCTTGACCG	CGGAGGATCCTGACAAACAT
CaES0869	GD056816	AC(mis1)	296	TCTATCGCTTTCGCCTTTGT	TTTGTCTGGCGTGCAGTAAG						SL2.30ch07	490537	7e-59	Eu
CaES0870	GD063647	AG(mis1)	90	GTGACAGCTTTGCTTGCTTG	TTGAGGCCATTGAACATGAA						SL2.30ch03	58171312	2e-68	Eu
CaES0871	GD104681	AT(mis1)	251	TTGATGCTATGCAGAAAGCG	TCAACATTGCATTTTGCACC
CaES0872	GD105769	AT(mis1)	187	CACGAGCAGGTCAAACTCAG	TGCTTATCTACCTTGTTCCTAAACT
CaES0873	GD106099	AG(mis1)	278	CTGGGATTCAGCACCAAGAT	TAAAGCCCTTGCTGCTCCTA						SL2.30ch02	46644118	1e-113	Eu
CaES0874	GD121421	AAAC(mis1)	131	TGTCAGTACCAAACACGACG	AAAGCGGAAAATGGTTGATG
CaES0875	GD118172	AAAT(mis1)	165	GCACGAGGTTCCTTCTTTTC	CAGTTGAGGAAGGAATCCCA						SL2.30ch11	4090256	2e-74	Eu
CaES0876	GD121371	AG(mis1)	104	AAGGAGCGTGCTCGTAAAAA	CGTTTTGCTTCCAGGAGTTC
CaES0877	GD053741	AAAG(mis1)	195	TTGGTCCCAAATCCTGGTTA	GTTCCTCCAATCCCCTTTTC						SL2.30ch03	51842881	5e-82	Hetero
CaES0878	GD068464	AAAC(mis1)	225	TGCAATCCTTGACCTAACAGG	AAGCATGGGTCAAAGGACAC
CaES0879	GD080032	AAAT(mis1)	161	TTGAAAAGCTTCAGCAGCAA	CCAGTTCTGCAATGTTCCCT
CaES0880	GD068905	AAAG(mis1)	290	ACATCTTCTAAAAGGGCGGG	GCAAGTTGGTTTTCACAGCA
CaES0881	GD068851	AAAG(mis1)	198	CTTCCTCCCCTCCTTCCTTA	AGAAAACGCCCTCCAAGATT
CaES0882	GD071829	AAAT(mis1)	187	TGGCCTAAAGGCTAAATCCC	AGAATTGCTTGTGGATTGGG
CaES0883	GD093751	AAAG(mis1)	124	CTCTCCGCACACAGAATGAA	CCACGATTGATCGTCAAAGA
CaES0884	GD103512	AT(mis1)	153	TTGGGTGAACAAACAAAAAGG	TTGGGGGAATCATTGGATTA
CaES0885	GD100533	AAAG(mis1)	99	TGATTCGTGAGGGTAAAGCC	TGTTATTGTTCCTACACCTTGATTC						SL2.30ch01	82992024	1e-120	Eu
CaES0886	GD127041	AG(mis1)	235	CACGAGGCAACAAAAGAGAA	CCGAAGAAGCCACAGTTGTT						SL2.30ch01	11759101	2e-78	Hetero
CaES0887	GD072530	AG(mis1)	194	TTGGGAGCTTTTAACATGGC	AAAAGCACCGACACAATCAA
CaES0888	GD116787	AATG(mis1)	215	GCACGAGGGTATTAAACTAGACA	AAAGCTGCTGGTTCCTCAAA
CaES0889	GD066008	AAAG(mis1)	170	TGGCTTTCGCTTTTCTTTGT	GATGGATTTGTGAGTTGGGG
CaES0890	GD066011	AAAC(mis1)	200	TCTACTTGGCCCATAGTGTTGT	TTTACATTCAAACTAGTTGCACAAT
CaES0891	GD088135	AAAT(mis1)	226	ATTAGGCTGCATGTGAAGGG	CCTGGGCATAAGGTCTTTCC
CaES0892	GD096733	AAAT(mis1)	217	TGTTTGGCTGAGAATGGACA	CAACAGCCCAGGCTATAGGA						SL2.30ch09	57660320	3e-59	Hetero
CaES0893	GD115895	AAAG(mis1)	177	TCTGTGTTTTTGGATCGCAG	CCCCAGAGGATCAGATGTGT						SL2.30ch11	7141955	4e-80	Hetero
CaES0894	GD134023	AAAG(mis1)	260	CAACAACTGGGTCTCCTTGG	GTGGGGTTACCGAGAACAGA						SL2.30ch09	7855680	1e-53	Hetero
CaES0895	GD074358	AAAT(mis1)	203	AACTTCAACCTACCCTCCATGA	CGTTCCAGTGTTTCTTGACTATTG
CaES0896	GD082910	AG(mis1)	294	GCACGAGGCAGTAACAAAAA	TGTCTTCGTTTGTGAGGTCG
CaES0897	GD131090	AAGC(mis1)	264	GGTTCTTCCACCGACTGAAA	TCTTGCCAAAATCGAACTCC						SL2.30ch06	41533520	1e-102	Eu
CaES0898	GD119661	AAAT(mis1)	263	ATGCAAGAGAAAAGAGCCCA	TACAATTATGCTGGGCCTGG
CaES0899	GD108451	AT(mis1)	198	GTCCATTTGGAACTGTGCCT	CGAAACCAAATCAAAATGCG
CaES0900	GD113909	AG(mis1)	238	GAGGGTCCAACACCCTCTTA	TTTAGTGTCCCCAACGAAGG
CaES0901	GD059657	AAAT(mis1)	157	GACGAGGGCATCTTGTGAAT	TTTTTGGTTGGGTTCATGGT
CaES0902	GD129503	AATT(mis1)	166	ACCAGGGTTTCAGCACACAT	AAAATGGGAAATGTTGGTGTG						SL2.30ch01	886991	1e-86	Eu
CaES0903	GD056660	AG(mis1)	204	ACCACCCCGAGAAAAGAAAG	CACATAATGTTCGGCCACAG						SL2.30ch06	17311984	1e-62	Hetero
CaES0904	GD064657	AAAG(mis1)	287	TTCAATGCTCCCAACACAAA	TCACACCCGTCAAATGAAGA
CaES0905	GD069244	AT(mis1)	297	CGCAGGCTATTGGAAGAAAA	TGTTGTTCACCTTTAGCGACA
CaES0906	GD091216	AAAT(mis1)	151	AAATCAAGATCACGAAAATTCCA	AGCAGCTTGACGAAAGTTCC						SL2.30ch05	61569048	8e-69	Eu
CaES0907	GD079316	AAAT(mis1)	190	AACCCATTGATGAAGTTGCC	GGAATTTTGGCCCATAACCT
CaES0908	GD080008	AAGC(mis1)	114	GTCCCGGGGGTTAGAGAATA	CGGCGATGGAATAAGTGTTT
CaES0909	GD079929	AATC(mis1)	292	CACGAGGCAAAGAATGATTG	TTCTATTTGGCATTCCTCGG						SL2.30ch01	76375352	6e-79	Eu
CaES0910	GD114243	AAGC(mis1)	182	TCTTCTTTGCTTCCTCTCTCTTC	TAGGTCCATGGAAATGCACA						SL2.30ch10	4721849	5e-71	Hetero
CaES0911	GD133221	AATT(mis1)	221	CCTAGGGCAAAACCGTACAA	TTTTTCCCCTTCCTTTGTTT						SL2.30ch06	38795863	5e-99	Eu
CaES0912	GD116261	AATC(mis1)	284	ACCAAAGGAGCAGATTGTGG	CCCTTCTTGATGCAGTCTCC						SL2.30ch10	59477935	5e-92	Eu
CaES0913	GD079598	AAAC(mis1)	186	GCACGAGGAAAATATGTGGAA	AAAGCAAACAAGCGGCTAGA
CaES0914	GD121643	AAAC(mis1)	258	GCATCATCGGAAACCAAAAT	CAAAGAATCAACCTGGCTGC
CaES0915	GD076724	AG(mis1)	222	TCACATCGTACAAAATCCCG	GGTTTGATTGCAGTGACCCT						SL2.30ch07	59936053	4e-60	Eu
CaES0916	GD118065	AAAT(mis1)	294	GATCCTTCTCATCTAGAGCCCA	CAGCACCATTCCCTTCACTT
CaES0917	GD132807	AC(mis1)	164	CCAAAAGTGCAACACACACC	GTTCTGCTGGGCAGTTGAGT
CaES0918	GD077126	AT(mis1)	143	GGGAACTGTTGGGAAACTCA	GGAAAATAAATGAGTGGTATTTTCAGA
CaES0919	GD095626	AG(mis1)	135	TGCTCCATCCTTCTTTTGCT	GAGTGGGTGAATGTGTGTGTG
CaES0920	GD115841	AT(mis1)	287	GCACGAGGAAACTTTATTAGTTGAA	GCTGTTGCTGGTGACAAAGA						SL2.30ch07	114453	2e-67	Eu
CaES0921	GD096386	AT(mis1)	292	AAGCTTCCGCATAATGTCGT	TTGGACGAAATAACAATGTTGAC
CaES0922	GD068771	AAAT(mis1)	124	TTGTTCACCTTTAATTGTTGGAA	GCTGGCCATTTTGTACCAGT						SL2.30ch11	49365491	4e-55	Eu
CaES0923	GD112942	AAAT(mis1)	190	AGCGGCTGAACAGTCTCATT	TTTGGCTTTCGGTCCATAAC
CaES0924	GD097549	AC(mis1)	291	CCGACTCTGAGAATGTGTGC	ATCTATGGATGTGGGGAGGG
CaES0925	GD067929	AAAC(mis1)	295	CTTGCATTTTCCTCCTCCAA	TGAAAGTGGCAGTGGAAGTG
CaES0926	GD069746	AAAT(mis1)	254	GCAGCTTCCATACATGTGTCA	TGGTGTGAATGGTGGTGTTT
CaES0927	GD134633	AAAT(mis1)	225	AGGCTCGCTCTCAACATCAT	GCACCAAAAGGTCTCTCGTT
CaES0928	GD113856	AAAG(mis1)	120	TCTCAACAATGTCTGTGTGCTAAA	ATTGCAATGCTTCCCAAATC
CaES0929	GD113814	AAAT(mis1)	214	CGTGGCCCAAATGAATAACT	TCATTGAGGCCCACCTAGTC
CaES0930	GD123284	AT(mis1)	288	ATGTGGCGATGCCATTTATT	TCACCTTCCACCAACAACAA
CaES0931	GD112123	AAGC(mis1)	111	TCCAATACAAAAGAATACCAGTCAA	AAGGGTCAATTCCTCCGTTT
CaES0932	GD079154	AAAT(mis1)	292	ACCCAAGGTCCACTACATGG	CCCAAATCAACGAGACCTGT
CaES0933	GD083236	AATC(mis1)	291	GAAGAAGCTTGATCCGGTTG	ATCTCACAAGTGGGGTCTGG						SL2.30ch04	2413714	1e-72	Eu
CaES0934	GD099010	GAGC(mis1)	178	TCAATCCGTTTTCTTGTCCA	TGTGATTCTGAGGAACAGCG
CaES0935	GD099031	AAAT(mis1)	189	GCACGAGGTAGTGTTACATCTTT	TAAGCACCCCTCAGAGCCTA
CaES0936	GD111553	AT(mis1)	227	TCACCAATTTCTCCTTCCCTC	CCTGGTGCACAACGATAATG						SL2.30ch07	21209983	5e-68	Hetero
CaES0937	GD132433	AC(mis1)	192	TCCACCATTTTTCCAGCTTC	CCCAAAACTCTCCATCGTGT						SL2.30ch07	59391629	2e-51	Eu
CaES0938	GD069086	AAGC(mis1)	286	TGGGAACAAGGGAGCAGTAG	GACACCAGCTGCAACAGAAA						SL2.30ch11	2980900	1e-111	Eu
CaES0939	GD120971	AG(mis1)	278	CTGCAAATCCTGTGAAAGCA	CCTGAATCCATTGTCAACCC
CaES0940	GD077731	AAAT(mis1)	258	CTGGAAGACGCCATGAATTT	AAGTAGAGACGCTGTGCGCT
CaES0941	GD094079	GGGA(mis1)	199	TGCAATATAAGTAGCTCAACCCC	AATTGCTGCAGCCACTTCTT
CaES0942	GD093830	GC(mis1)	183	GCACGAGGCTCTCTCTCTCT	CAATCAAAGCGAGCAATCAA
CaES0943	GD099879	AAAT(mis1)	113	CAACCATACGTGCATACTACTTTTC	TATGGTTGGCTCGAACATCA
CaES0944	GD129789	AATC(mis1)	152	CTGCCCGTTGAACAATGTAA	GACTAATCGAAGCATCCCCA						SL2.30ch07	494530	2e-77	Eu
CaES0945	GD116192	AT(mis1)	90	TTTTGCAATGTAAGCCACGA	TTTGCAGTGAAAACTTTAGCTACC
CaES0946	GD107617	AAAT(mis1)	212	AAATTGAACCCATTAAATTTAGCAA	CACCTTGGATCATGAAACCC						SL2.30ch08	838784	6e-88	Eu
CaES0947	GD132731	AG(mis1)	209	CACGAGGTCCCTTTCCGT	CTGAAAGCCAACTTGGTGGT
CaES0948	GD124842	AG(mis1)	234	GGCCTTACAGTGGTATTGGC	AACACCACCTGTTATCACATGAA
CaES0949	GD076352	AAAG(mis1)	270	CCACAGGTGACAGCTCAGAA	ATCCCCTTCAAATGGAGCTT
CaES0950	GD109531	AG(mis1)	254	CCCCATATTACCCTCATTTCTC	AGTAGCATCAGAAGCCGGTG
CaES0951	GD103101	AAAG(mis1)	296	CAACCAAAAGAAGAAAATACCCTT	TGCCATCATCCAAACCTACA						SL2.30ch02	41440236	2e-69	Eu
CaES0952	GD097801	AATC(mis1)	122	CACGAGGCATGAGTTCACTT	CTTGTCAGGCTTGATGCAAA
CaES0953	GD133034	AC(mis1)	214	CACGAGGCTTCACACAGAAA	CTGAGGAAATTAATCCGGCA
CaES0954	GD092406	AG(mis1)	218	CACGAGGATGTATTGTGCCTT	AGGTGTTGTGGGCACTTTTC
CaES0955	GD106193	AATG(mis1)	267	ATTCATGGCCGTTGAGGATA	AAAGGATTTTTCTTGATTTGCC
CaES0956	GD106950	AT(mis1)	295	TGACAATTGAAGTGGGAGGA	CCATTTGGCCGAAATAACAT
CaES0957	GD128337	AC(mis1)	212	CCTGATTGCCCCTCTTTGTA	TGCCAATAGCCAAATTTCTCA
CaES0958	GD064007	AT(mis1)	201	TGGATTCGGAACAATGATGA	AGCAAAAGTCGAGCTCCAAA
CaES0959	GD075800	AAAC(mis1)	235	CGGGGTGAAGTGTTTGTCTT	CGCAACCAAAGAACAGTCAA
CaES0960	GD062323	AATT(mis1)	106	GCACGAGGCTCTCATCATTT	AAAATGGTAACGACTTAGGGGA
CaES0961	GD133350	AAAT(mis1)	238	GAGGACGAACAAAGATTCGG	ATTCCTTCATTTGACGGGTG
CaES0962	GD072652	AAAC(mis1)	185	GAAGCAAAGAGAAGAGGCGA	TGAGCTTTTCTTCCTCTGGC						SL2.30ch09	17872252	2e-57	Hetero
CaES0963	GD087539	AAAT(mis1)	284	CAACGTGAAGAAGCCTGACA	TTTCGTATACCAAGATGAAATAATGT
CaES0964	GD087502	AAAC(mis1)	159	ACGAGGCATGTTCGTAGAGG	CCCAGACCCAACTTATGGAA
CaES0965	GD067169	GACT(mis1)	258	CACATGTGCGGAATAACTGAA	TTCGAGGACCGATGATGTTT
CaES0966	GD088281	AAAT(mis1)	223	ATAGCGCGTGGATAAGAGGA	TATTTTCGAGCCCATTTTGG
CaES0967	GD116889	AC(mis1)	265	CACACGACACATGGGAAAAG	TATGATAGAATCCGGCGAGG
CaES0968	GD079101	AG(mis1)	175	CCTTCTGAGAGGGACACCAG	CAGCATCTTTTGCCTCCAAT						SL2.30ch12	1803616	2e-93	Eu
CaES0969	GD072944	AAAC(mis1)	179	GCACGAGGCTAAATCACTGC	TTGAATGGATTCTCCCAAGC						SL2.30ch08	56634735	5e-90	Eu
CaES0970	GD065875	AT(mis1)	295	ACGTTGACGACCGTTTCATT	TTTGCTAGCTCTTGGGCATT						SL2.30ch02	48963683	1e-81	Eu
CaES0971	GD089088	AAGC(mis1)	122	ACTATTGAACGCCTTGCGTC	GCTGGTTTCTTTGATGGAGC						SL2.30ch07	63067394	7e-52	Eu
CaES0972	GD123226	AAAT(mis1)	280	GCACGAGGGAACATACAATG	ATGAGGGAGCCTCTTCAACA
CaES0973	GD070211	AAAT(mis1)	183	TGTTTTTGAGCCTTTTTGGC	TGGGCTAAATCCCATCTTTG
CaES0974	GD114097	AT(mis1)	175	GCACGAGGCCCATAAATAAT	TTTCAAATCTTGGATTCGCC
CaES0975	GD054573	AC(mis1)	275	AGACTTTTGGCCCCTTTGAC	CGTCCATCATCATCGAAGTTT						SL2.30ch04	59609707	8e-70	Eu
CaES0976	GD070135	AAAG(mis1)	241	GGGCTTCAAGTTTTTGTGGA	ACATTCGAGGGTTGTTGGAG						SL2.30ch03	1409322	1e-124	Eu
CaES0977	GD070155	AAAG(mis1)	300	CCCATGTCTTTCTCCACCAT	CGACCATGAAGTTTGCAAGT
CaES0978	GD099473	AC(mis1)	280	ATAGGCAGACAAAAAGGGCA	CATGCATATATTGGCTTGATGC
CaES0979	GD114770	AG(mis1)	199	CGAGGAGAAAATCAGCCTCA	ACTTCACCAGTGGAGATGGC
CaES0980	GD122855	AT(mis1)	216	CACAACTGTAACCCACACCG	TTGTGTTATGTTGTGTTGTATTGTCA
CaES0981	GD057219	AC(mis1)	244	GCACGGCTCTCTCTCTCTCT	TCCGAGCCTTCTCTGTCATT						SL2.30ch02	34970116	2e-95	Eu
CaES0982	GD086650	AAAT(mis1)	261	GACTCCCCTTTTTCCTTTGC	TAACTTTGACTTCGAGGCCC
CaES0983	GD093028	AAAG(mis1)	149	GTCCCAAAGCACCCTAATGA	AGGGGAGGGGTTAAGTGAGA
CaES0984	EL813438	AATT(mis1)	262	TAGAAGCCGTGGAATTAGCC	ATTGCACCGAACTGGTTTTT
CaES0985	FE193303	GGCA(mis1)	140	TGGTGCATTCTTTGTTCTGC	AACATACCATGGTCCCCAGA
CaES0986	EB084884	AAAG(mis1)	213	GGACACGAGGCTCTACCTCT	GCAATAGGCGATGACGATTT						SL2.30ch03	55970032	1e-132	Eu
CaES0987	CO911396	AAAT(mis1)	280	ACTAGTGGTGATTCGGGTGC	ATTCAACAAAGGCCACGAAA						SL2.30ch05	64555226	6e-53	Eu
CaES0988	CO912307	AAAT(mis1)	271	GACGGGTAAGCCAGAAATGA	TTGAGAGGAGCTGGGAGAAA						SL2.30ch12	46665535	1e-67	Hetero
CaES0989	CO912334	AAAT(mis1)	253	AGGTGGACTTGCTGTCGTTT	GGGAGGGTAGAATGTACGCA
CaES0990	CO912181	AAAT(mis1)	108	TTCTCTGACTGTTTCCGTGC	TTCCGAGACAAGTATAGGAGGG
CaES0991	CO910867	AT(mis1)	282	TGCTTCCTTTATGGAGTACCAGA	TCGGCAATTGTCTGCAAAT
CaES0992	CO910388	AG(mis1)	228	AAAGGGCCGAACTCTCTCTC	CTGGTTGGATTCTCGTCGAT
CaES0993	CO910641	AG(mis1)	170	AAGAAATGGCACAAGCGAGT	TCCAACATAGCCACTAGCCC
CaES0994	CO910798	AAAG(mis1)	206	TCCTTAGAAGAAGCTCGCCA	TTCTGATTCGGAGGTTGGAC
CaES0995	CO909862	AT(mis1)	275	CAAGCTCCTCTCCTCAGTGC	GATTTCAACCTGCAAAGGGA
CaES0996	CO910182	AAAT(mis1)	255	AGTCTGCAGGAAAAGGGTCA	ACACGTACCCCAAGAACTGG
CaES0997	CO909458	AAAT(mis1)	237	TAAAACTCCGATGATTCGGG	AAGCAAACCCAACAAATTGC
CaES0998	CO907519	AAAT(mis1)	123	CCCTACATTTGAAGCGGCTA	GGCCCGAATGAATGAATAAA
CaES0999	CO907277	AT(mis1)	91	ATTCGCCGTCTTCACTCACT	ACACAGCCTTACCTCGTGCT
CaES1000	CO907016	AATT(mis1)	253	AACCATCCACAAATGCCAAT	CGTTCCATCAACGTGATTTG
CaES1001	CO907061	AAAG(mis1)	278	TTGCTTCTTCATCATCATCCTC	TTTCCCTGATTTCGAGATGG
CaES1002	CO776285	AG(mis1)	244	CCACCTAACACACATCACGG	ACGAGTATGGTTGGGACGAG
CaES1004	CA526061	AATT(mis1)	141	CCATTTCAACTGTTGCAGAAA	GGTCATGAAGTTTTTGGGGA
CaES1005	CA526219	AAAT(mis1)	292	AGCCAAAATGTGGATAGCGT	CCCGCCAAGAGTATATCCAA
CaES1006	CA526170	AAAT(mis1)	290	TGTTCACCTCTAGGGTTCGC	TCGATGTACAAGCAAGGTCG
CaES1007	CA524765	AG(mis1)	192	TCCAACTCAACATTTGTTAGATTACAC	GTGGACCTAGACATGGCGTT
CaES1008	CA524903	AATC(mis1)	267	TGCTTGTGAGACATGCAACA	GGAGAGGTTTGGCATGAAAG
CaES1009	CA525015	AAAG(mis1)	160	GACATTGAGGCTGGTTTGGT	GCCTGTGTTCCTCCTCTGTC						SL2.30ch05	61964118	1e-69	Eu
CaES1010	CA524805	AAAG(mis1)	164	TGGGGGTTTTCAGAAGTTTG	CACCGATCTTCAACCCTGTT
CaES1011	CA525148	AAAT(mis1)	260	TTTCGACCCATTTCACCTGT	CATTGAATCAAGCCCAAAGG
CaES1012	CA522787	AAAG(mis1)	213	GATGCCTTTACCTTCCAGCA	TGGCAACAAAGAAAACCAAA
CaES1013	CA523492	AATT(mis1)	249	TTTGCAAAACAAGCAGTGGA	TTTCCATGTAATCGGCATCA
CaES1014	CA520541	AGGT(mis1)	188	ACTGCTTAAACCCACTTGCG	CATCTGCACAGCACAAGACA										Same markers as HpmsE095 reported by Yi et al. (2006)
CaES1015	CA519841	AG(mis1)	241	ACTCCGCGCTTTTCTATCAA	ATCAAATCGTCTTTGTCCGC
CaES1016	CA516966	AAAG(mis1)	138	TCAAATATTGCGCGACAAAC	CCGCAATGCTTACACTTTGA
CaES1017	CA515987	GGGA(mis1)	163	TCCCTCCTCTTTATCTCCCC	GATTGGAGATCTCGGAACCA
CaES1018	CA515819	AG(mis1)	188	TACGTGCAACAGTAGCAGCC	AGGAAGAGGAGGACGAGAGC
CaES1019	CA515835	AAAG(mis1)	132	TTTTGCGTTTGTTAGTCCCC	GGCCGTCCAGTTAGTGCTAC
CaES1020	CA513981	AG(mis1)	286	TCTCCTCTCTCTTCCTTTCTCTCTC	AAAGGGGCTTCTGGAATGAT						SL2.30ch04	2018293	5e-52	Eu
CaES1021	BM067982	AT(mis1)	297	CCATCGGACAAAGGTCTACG	GGAGCTGTTGCAGGAGTTGT
CaES1022	BM064871	AT(mis1)	120	TGATATTTACATTGTCGTACCCAAA	TGCGCCTCGAGTTTCTAAAT						SL2.30ch03	57389751	3e-84	Eu
CaES1023	BM064978	AAAG(mis1)	201	CAACGAAGCCCTACATCAGG	GCAGTTGCAAAAGCATTGAA						SL2.30ch12	283788	7e-62	Eu
CaES1024	BM065010	AATG(mis1)	253	CACCTGCAAGGAATCCATTT	TGCTTTCTCACTCAGCCTCA
CaES1025	BM064623	AG(mis1)	98	GGGCTGAGAGAGAGTAGCGA	CTCACCGGAGAAGCTCAAAC
CaES1026	BM063700	AATT(mis1)	265	ACAAGCTAAGGTTTGGGGGA	CATGATCTCACATGCATGACC						SL2.30ch06	36965188	2e-68	Eu
CaES1028	GO344547	GGT(mis1)	195	CCTTTACCGTCACCGTTGTT	CGGAGCACAATGAAGTCAGA
CaES1029	GO344655	GGT(mis1)	122	CGCGTCTTTTTGCTGATACA	CAATCACCTGTGACTCGCAT						SL2.30ch08	58068178	1e-113	Eu
CaES1030	GO344782	ATC(mis1)	233	TTTCTTCAAACCCAAACAAACA	CTCCACCCAACCTTTCTTCA						SL2.30ch09	66935645	4e-70	Eu
CaES1031	GO344900	AAT(mis1)	241	ACTTGCACTTGCAGGTGTTG	ATCAATGGCACTGTCCACAA						SL2.30ch02	38623565	2e-52	Eu
CaES1032	GO345037	ACT(mis1)	198	GCACGAGGAGAAAGAGTGTG	ATCAAAGATTGGGCCTGTTG						SL2.30ch07	3719751	2e-66	Eu
CaES1033	GO345082	AAC(mis1)	240	AAACGAACTCCCAACAAACC	ACGAAAGCGAAAACCAAAGA						SL2.30ch11	49128749	6e-59	Eu
CaES1034	GO344739	ATC(mis1)	196	TAAAGCACAACGAGCGAATG	CGAGCACACAAGCAGGTAAA
CaES1035	GO345262	AAC(mis1)	268	TCTTCACATCTGCAAGACGG	GCACCGCCCAAACATAATAG
CaES1036	GO344459	AAT(mis1)	235	TTTTGGTGTAAGTCTGGCAATTT	CCCATAAGCTCAAAGGGTGA
CaES1037	GO344695	AAC(mis1)	125	CTTCAAACCACCAGCCAACT	CAAACTGATGTCTGGCGATG
CaES1038	GO344980	ACT(mis1)	143	GGGACAGCGAAAAGTTCTCA	GCAAGATGTTAACAGCAGCCT
CaES1039	GO345147	AAT(mis1)	296	GGGGGAGAATTGGTACTTAACC	CCTGAATTTTCACCTTATTAGCG
CaES1040	GD054958	AAG(mis1)	214	CGATCCGTCAGTTCCAAGTT	TTGTTGATCACACGACGGTT
CaES1041	GO345453	GGT(mis1)	147	GGCATGTGCCATTTGATTTA	TGTGCTGATGCTGATGATGA						SL2.30ch02	40421861	1e-83	Eu
CaES1042	GO345522	GGC(mis1)	279	TCTCCGATATCTCAGCTGCC	TAAAATCGCGACGGAAAATC						SL2.30ch01	81430053	1e-86	Eu
CaES1043	GO345575	ATC(mis1)	234	CGAAGAAGGTCGCAAAGAAG	ATGTCGGCATAAGAAGGTGG						SL2.30ch09	22095776	1e-67	Hetero
CaES1044	GO345599	GGA(mis1)	255	CGAACCTCCTTCTTACGCTG	GTTCCGTCAAACTCGGGTAA						SL2.30ch06	29742567	2e-69	Eu
CaES1045	GO345606	AAG(mis1)	276	GCAAAGTCGTTTGTTCAGCA	GAGAAGATTGAAGCGGCAAC
CaES1046	GO345729	ACT(mis1)	180	TGTGTTGTTGTGTGCTGCTG	TGTTTTGGTTTGGTTTTGTGTC						SL2.30ch10	63159517	9e-80	Eu
CaES1047	GO345511	ACT(mis1)	222	GCAGCGTTTTGTCTTGTTGA	GGCTAGAGAGGTGGTTTCCC
CaES1048	GD109005	AAT(mis1)	120	TTGAGAAAATTGCAGCCTCA	ATGAGCATCTTGACAACCCA
CaES1049	GO345392	AAC(mis1)	288	GCACGAGGCAAGATCTCAGT	CCTCCACTCCAAAATAGCCA
CaES1050	GD054149	GGC(mis1)	235	AAGACTCAGGGTACGGAGCA	TGGAGGGATCGTTGTTTAGC
CaES1052	GD116422	GGA(mis1)	243	CACTCTTTTCTCCAACCCCA	AAGCACCACAGATTTGACCC						SL2.30ch02	39838232	1e-101	Eu
CaES1053	GD123763	AAG(mis1)	263	GAGGAGGGTTGGGAGAAGTT	CTTGATGACATGATGCAGGG
CaES1054	GD053158	AAG(mis1)	169	TTAGCCGGCTCAATTTCAAG	CAGCCGAAGATATCAGCACA
CaES1055	GD054908	GGA(mis1)	251	GTTTGCTTCTACTGGCCTCG	TTGGAATTAGGGTCTGCAATG						SL2.30ch04	60977817	5e-58	Eu
CaES1056	GD056814	AAG(mis1)	267	GCAATCTCGTTCTCTCCGTC	AGACGTAGCTCGAACCTCCA						SL2.30ch03	57217279	3e-83	Eu
CaES1057	GD063927	AAT(mis1)	187	TTCCGATTAACTTGACTTTCACA	TGATTTGGCTGGAGTTAGGG
CaES1058	GD094288	AAG(mis1)	251	CGGGGATTGAAACTGTTAGC	CTCAAATTGCCCTTCTTCCA						SL2.30ch10	64218816	3e-95	Eu
CaES1059	GD054903	ATC(mis1)	232	CGACGACGAACACAAACATC	AGCGACACCCCATAACTGAC
CaES1060	GD054100	AAT(mis1)	228	ATTAGGGCTTCCGACTTTCG	CAGCAAATCGGGAATCAACT
CaES1061	GD055202	GGA(mis1)	244	GACATGACACCAGCACCAAC	TGAGAAGGCTGTTAAAATACTGGA						SL2.30ch01	63872620	2e-57	Hetero
CaES1062	GD063886	ACT(mis1)	288	CCATCATCCAACCACTTTCTC	AAATGTCACTTGCCTTGCTG
CaES1063	GD116368	AAT(mis1)	203	ACCCTTCTCAATCTTCCCGT	CTCTCGCTTTTCCCTCTCCT
CaES1064	GD120395	AAG(mis1)	252	CGATGGATGCCTCTCAATTT	AATGGGGCATCAAAACAATG
CaES1065	GD133615	AAT(mis1)	222	TGCACAAAAGCTCGTCCTAA	TTGACGGTCATGGAAATGAA						SL2.30ch01	86951997	7e-62	Eu
CaES1066	GD135503	AAG(mis1)	250	CCACACCCTCTTCACAACCT	CTTCGTCCAGAGCAAAGTCC
CaES1067	GD103257	AAG(mis1)	261	CGTCGCTACAGAAATGCAAA	TGATGAGCAGGATGTTCGAG
CaES1068	GD057972	GGA(mis1)	249	GAGGAAGACGCTGAGTCCTG	ATGCACAGTGGCATTCATGT						SL2.30ch02	33713577	1e-103	Eu
CaES1069	GD063637	GGT(mis1)	118	GATGCACTTCCTCGGGTAAA	AGTTTGGAGGCCATGATGAG
CaES1070	GD094229	AGC(mis1)	144	AATCAATCTGCCGATTCCAG	GCAGAAACAAGGTCTCTCCG						SL2.30ch02	36272591	2e-69	Eu
CaES1071	GD098444	ATC(mis1)	294	GGAGATATCAAGCCGGACAA	GGGGAGAGTGATGGGGTTAT						SL2.30ch11	51008739	2e-85	Eu
CaES1072	GD104691	AAG(mis1)	147	GATATCTGCAAGGGGACCTG	GCAAGGAAACCAAGAAACCA						SL2.30ch06	40626599	1e-100	Eu
CaES1073	GD121439	ACT(mis1)	281	ATCATGGAGTGCCTCTGCTT	TGGATTGAGACATGATGCGT
CaES1074	GD072237	AAC(mis1)	233	CCCTCCCCAAACCTCACTAT	CTTGAGCCAGTGGGTCTTTC
CaES1075	GD080084	ATC(mis1)	257	ATGGGTAACTAACCGGGGTC	GTCATCGAGAGGGCGAAGTA						SL2.30ch10	50041824	3e-67	Hetero
CaES1076	GD089424	AAC(mis1)	274	CTACGTGGGGAACGAGTCAT	ACCACACATCCCATGCAAAT
CaES1077	GD105756	AAG(mis1)	157	TTCCCTTCTCTCCTCCGTTT	GACGGCGAATAGATTTTCCA						SL2.30ch02	30378640	5e-70	Hetero
CaES1078	GD121425	ATC(mis1)	296	GCGCAAGAAGAAAGGAGGTA	CATCCTCCCACTCCTCTTCA
CaES1079	GD091325	AAG(mis1)	238	GAAGAAGCAATTCAGCCACC	CAAACTGGAGATTGCCTCAA
CaES1080	GD062481	ATC(mis1)	272	GGATCCGGGAGACAATTTTT	CACAGCGAGTTGACGAGGTA
CaES1081	GD078288	AGC(mis1)	113	ATGCACCTCCTGGACAAAAG	ATGGCGTAAGCGTCATCACT						SL2.30ch10	1127686	1e-138	Eu
CaES1082	GD107269	GGT(mis1)	103	TGGTATTGGACTCCCAGCTC	TGTTCTTCAAGTTTACGCTGG
CaES1083	GD129155	AAC(mis1)	216	GTGCCATTTTTGCTCCCTTA	ACCGAGGCTCGACAGTAAGA
CaES1084	GD053754	AAC(mis1)	277	ATGAACGAGCACGGAAAAAT	AATTGTCACGAGGACCCAAG
CaES1085	GD068511	AGC(mis1)	274	CTTCGGGTCCTGCAAATAGA	AAACACGGAGGAATAACCCC
CaES1086	GD095052	AGC(mis1)	178	AACCAATACGTGCAAAAGGC	ATACCAAGTTTCCCCGCTCT
CaES1087	GD105731	AAC(mis1)	152	GCACGAGGGTTGGTTATTGA	TCAGGTGCTGGAAATGACTG
CaES1088	GD052729	AAG(mis1)	290	CAAAGGTTGGTTTGGCAACT	ACAGGCTTCACGACATTCCT						SL2.30ch10	2242310	1e-112	Eu
CaES1089	GD056050	AAT(mis1)	202	CGAAATTTCCCAAATGGTTC	GCTCCATTTCCTGCTGAAAG
CaES1090	GD056052	GGT(mis1)	127	GTTCTTGGATGGCTGGGTAA	GCCAGTCCAACCAACAGTCT
CaES1091	GD068881	AAC(mis1)	284	ATCGATGGCGGAGTTTGTAG	ACTTCCCCGGATCCTCTCTA						SL2.30ch03	8558854	2e-89	Hetero
CaES1092	GD076895	AAT(mis1)	253	TGGTCCTGAATTGTCTGGAG	TGTTGATGGGATATCTGGCA						SL2.30ch09	3498795	2e-79	Eu
CaES1093	GD088555	GGA(mis1)	105	TGCACCAGTGGTTTCCATAA	TTTTCATGAGGGATTAGAGGTAGG						SL2.30ch05	64533074	1e-98	Eu
CaES1094	GD088561	ACT(mis1)	265	CTTCTTGCCCGTTGCTGTAT	AGCAAGAAATGCGAAGGAAA
CaES1095	GD127900	AAC(mis1)	271	AATTGGAATTGAAAAGGGGG	TTGATGGATTATGCCTTGGA						SL2.30ch02	32071937	7e-70	Eu
CaES1096	GD093781	AAC(mis1)	200	TCCTGCTTTGGTACATGACG	TCTCTCCCTCTCTCCCCTCT
CaES1097	GD056032	GGA(mis1)	233	TTGGCTTGATGGAGGAGACT	TTGTACGTGCTCACTCTGCC
CaES1098	GD068856	ATC(mis1)	298	AAACCCAAAAGCCACTGATG	GGAAGTGGTGGAGGAAATGA						SL2.30ch01	85549298	1e-90	Eu
CaES1099	GD071526	ACT(mis1)	298	TCAGCAAACAAAACAAATCCC	AAGGATCGGGTCACAACAAG
CaES1100	GD071846	ATC(mis1)	268	AGGTGGCTGCAAAGTTGAGT	GGGTTCGGGTTGTAATCCTT						SL2.30ch02	47490443	1e-79	Eu
CaES1101	GD093705	GGT(mis1)	260	CTCAGTGGTTCCTCCTCTGC	TCATCGTGATCCGAAATCAA
CaES1102	GD093711	AAC(mis1)	200	GCATGTTGCAACGCTAATTTT	ATCGATGCGCAAATAAGGAG
CaES1103	GD095421	ATC(mis1)	222	AACCGCCACGTATTTCAGTC	TATGCATACTCAGGGGAGGC
CaES1104	GD125396	AAG(mis1)	185	ACGAGGCATAAACAAGGTCG	GGGGGTTCAAGCTTCTTTTC						SL2.30ch08	60734810	1e-125	Eu
CaES1105	GD125440	AAC(mis1)	233	GTGAACCGCTCTCCTCTGTC	TCGGTAAGGTGGTTACAGGC
CaES1106	GD071467	ATC(mis1)	249	GCTCAGCTACAATGGCTTCC	AGGAGTGAGGGAGGGTGATT
CaES1107	GD095369	GGT(mis1)	242	CTCATTTGGGGTCTAGCAGC	CCCAGTTCCTCCATTCTTGA						SL2.30ch03	8997999	1e-123	Hetero
CaES1108	GD117556	AAC(mis1)	157	ACGCGTCATTAACCCAATTC	AAATTCCCGAAATTCAACCC						SL2.30ch01	1806016	2e-76	Eu
CaES1109	GD073930	AAG(mis1)	241	GAGGAGAAAAAGCCCTCACA	CTCAAGCTCTCCCCCTCTTT
CaES1110	GD117551	AAG(mis1)	222	ATGAAGTGCCTTTGTGGGAC	TGCATCCTTAACGCATGTTT
CaES1111	GD094604	AAG(mis1)	220	AGGAGGAGGAAGCAGAGTCC	TAAGCAGCAACCACTGATGC						SL2.30ch08	962020	3e-54	Eu
CaES1113	GD077537	AAG(mis1)	202	ACTTGACCCTGACCTGCTTG	ACGGGGGAAAGGTACTGTCT
CaES1114	GD088160	AGC(mis1)	160	GCACGAGGCACATTTCTAATC	CCTAAGCGGGACTATCACCA						SL2.30ch01	68691122	1e-64	Eu
CaES1115	GD100447	AAT(mis1)	248	ACAAAGCGTCAGAGACGGAT	TTCATTTTCAACATTTTCCACC						SL2.30ch08	1777522	1e-105	Eu
CaES1116	GD069473	AAC(mis1)	248	AAGACCACGGTCTCACGAAC	CTGGTTTGCCTGATTTCGAT
CaES1117	GD096714	AAC(mis1)	251	TCTCCCCTTTTTCTCCACCT	CAAATGGGTTAAATGGGTCG
CaES1118	GD111276	AGC(mis1)	206	AAAATGGTGAAGCTGCCAAC	ATGATTGTAGCGGCGGTAAG						SL2.30ch07	59820002	4e-67	Eu
CaES1119	GD116766	AAT(mis1)	160	GATCACAGTGCTTGGGGTTT	CAACATCAATCAATCCGCAC
CaES1120	GD062808	AAC(mis1)	253	TTTCCCCTTTCTGGAACCTT	ACTATCTGTCCAACGCCACC						SL2.30ch01	2941855	6e-61	Eu
CaES1121	GD075396	AGC(mis1)	152	TCGGCACGAGGATACAATTT	ACCACTGCTACCACCACCTC						SL2.30ch02	40894668	8e-77	Eu
CaES1122	GD101718	ATC(mis1)	206	CAGTTCCCTCTTTGCTTTGC	CAACACGGGGTCGTTTAGAT
CaES1123	GD116724	GGT(mis1)	278	GAAAAGGCCCACTGGGTAAT	GAGTCCGGTGGAGACAACAT
CaES1124	GD088920	AAG(mis1)	268	AAATACACTTTTCACCGCCG	AATGCCTCGAACGACAAAAC
CaES1125	GD111248	ATC(mis1)	269	TCAGCTTTGAGTGTGAACGG	AGAAGGATACACACCACCGC
CaES1126	GD113063	GGT(mis1)	279	CGAGACATGCCCTGTTACAA	AATTGGTGGAGGAGTTGTGG
CaES1127	GD116705	GGA(mis1)	266	GCGATGATGATGATGCAGAC	CCTTCATGTTGATCTCAGCTACA
CaES1128	GD078675	ACG(mis1)	300	CTTCGCTACTCCAAAATCCG	TTCAAATGCTGACTCGAACG						SL2.30ch06	38721723	6e-65	Eu
CaES1129	GD111991	AAT(mis1)	113	GCCACTTTCCAAATTTTCCA	GGTTCAGGGGAATCCATTTT						SL2.30ch08	53284212	4e-77	Eu
CaES1130	GD117789	ATC(mis1)	279	TGCAGAAGCTCCCTTCAAAT	CTCTGTCGAGGTTGTACGCA						SL2.30ch11	1363311	1e-104	Eu
CaES1131	GD118568	AAG(mis1)	146	CGGAAGGATCCAGGTTGTAA	TAATCGGCTTCTCGCATCTT						SL2.30ch02	49567867	4e-81	Eu
CaES1132	GD130010	ATC(mis1)	276	TCAATTTTTGCTTGCTCTGG	GGGCAGTCAAGTTGGAAATG
CaES1133	GD131100	AGC(mis1)	270	CGAGATTGTGTGTTTGGTGG	TTGCCATTTGAGAAACCTCC						SL2.30ch11	1542808	2e-65	Eu
CaES1134	GD056401	AAG(mis1)	123	CACCACCAATACCATCTCCC	CGGCCATTATGCTTTCTGAT						SL2.30ch02	37896206	8e-90	Eu
CaES1135	GD079006	AAC(mis1)	152	ACGCGTGACCTCCTAATCAC	CCTGCGACAAGGTAGGGATA
CaES1136	GD093407	ATC(mis1)	285	TTGATCCAGAAGGATGGGAG	TTGCATGGAATAAAGATGAAGAAA						SL2.30ch07	7531142	1e-124	Hetero
CaES1138	GD111953	AAC(mis1)	275	GCTGCTCTCTCTGGCCTCTA	ATCCCCTTCATTTTGGTTCC
CaES1139	GD118534	ATC(mis1)	298	GTTTGTACAGGCATACCGGG	AAACCAACCAAAACGTGAGC						SL2.30ch07	2492337	5e-55	Eu
CaES1140	GD118535	ATC(mis1)	259	CGCTTCCTAAAGCACTTGGT	CGTTGTTTTGCCTTCTCCAT						SL2.30ch11	50535306	7e-57	Eu
CaES1141	GD129981	AAG(mis1)	237	GGGCGCTCTTCTTTATTCCT	TAGCGCCTCAAACAGTTCCT						SL2.30ch01	58440635	1e-60	Hetero
CaES1142	GD129986	AAG(mis1)	172	TCTGGGAATCCATCAGATCC	ACATCTCCGCCAGAAGAGAA						SL2.30ch10	57949151	5e-66	Eu
CaES1143	GD111088	ACT(mis1)	247	GCAATTAAAGTTGATCCTACTCCA	AGTGAACCCTTGTGGTTTGG
CaES1144	GD056339	ACG(mis1)	234	CATCGACTCCAAGCTGAACA	ATGACACAAGCCTGGGAAAC
CaES1145	GD067025	ATC(mis1)	233	GCGCGTTGTTCATACAGAAA	CCTTCATGCACAGAAAACGA
CaES1146	GD078606	AGC(mis1)	139	GGGCATTCACAATGCAGTATC	AGTGCGGAGCTGAACTTTGT						SL2.30ch06	36324893	7e-61	Eu
CaES1147	GD126079	AAG(mis1)	280	CTCCATGGTCAGCTTCTGGT	CCTCCACCATCTCTAGCACC
CaES1148	GD133929	AAG(mis1)	291	AAACCTCCGAGACGGAAAAT	AAGAAAATGCCGATGGATTG
CaES1149	GD133932	ATC(mis1)	258	GCCCACATGAGCTACCAGAT	AGCTTCCGAAAGGTCCAAAT
CaES1150	GD063215	GGT(mis1)	259	ACCTCCTCCTCCCTGTCATT	TGGAAGCACTGGTTTTCACA
CaES1151	GD093348	GGA(mis1)	300	GCACGAGGCCTTTTAAAGATT	GAGATTCCACCGCCTTTGT						SL2.30ch09	4356096	3e-69	Eu
CaES1152	GD111898	AGC(mis1)	219	TGCTTGCAGTTGAGCTCCTA	GCCAGGCTGCTGATAACCTA						SL2.30ch10	1688744	1e-127	Eu
CaES1153	GD117701	GGC(mis1)	114	CTCCTCTGTAATGCTTCGCC	CAATTCCTACGTCTCTGCCG
CaES1154	GD118476	AGC(mis1)	220	CACGAGGCTATGAAGCACAA	TGCCTGCCTTTTCCATAATC						SL2.30ch06	34120483	1e-94	Eu
CaES1155	GD124782	AAG(mis1)	300	AACTGGTCTTCGCCCTAAGC	GCCGCTATACAGGGTGAAAA
CaES1156	GD061332	AAC(mis1)	274	AATATTGCCAATGCAGCACA	GATGGAGAATTTGGGGCATA
CaES1157	GD067346	AAC(mis1)	268	GCACGAGGCTTCTTACTATCC	TTCTGTCCCACAATGTCAGAA
CaES1158	GD081372	AAG(mis1)	248	ACGACACTCCTTCACCCATC	GGGTCCCCTTTTTGGTGTAT
CaES1159	GD091626	ATC(mis1)	167	ACAGAAGGTGTTCCGGTGTT	TCATCCCCTCCAGACTCATC						SL2.30ch02	44609969	8e-78	Eu
CaES1160	GD102501	GGT(mis1)	251	AAAGAGAGCTCCAAGGTCCC	TGAGGAGCTTGACGATGATG
CaES1161	GD122743	ATC(mis1)	148	TTTTGGCTGGACAGCAATTT	AGCATGATGGCAAAAAGACC						SL2.30ch01	83622023	1e-104	Eu
CaES1162	GD131713	AAG(mis1)	268	ATCGGGCTTTCAAACTGATG	GGGAGAGAGCTAAAAAGGGTG
CaES1163	GD060423	AAC(mis1)	240	AAGCGACGTTAGCACCAGAT	TTTTTATGTGAATATGCCTGGA
CaES1164	GD066776	AAT(mis1)	252	TATCCCTCGTACAACCTCGC	AACCAATTAACATCCCGAGC
CaES1165	GD117118	ATC(mis1)	168	TGGCCTCTCTACGTCTTCGT	GAGTTGATCGAAACCTCCCA						SL2.30ch01	84727340	2e-93	Eu
CaES1166	GD091909	AAT(mis1)	96	GGATCATCCAAGGGCAAGTA	TCCTCCATTCTTCCAACACC						SL2.30ch04	58210188	8e-52	Eu
CaES1167	GD067775	AGC(mis1)	107	CCCCAAAATCTGACTCCTCA	TCCTTCTCGGTGTTCATGTTC						SL2.30ch05	60783925	1e-103	Eu
CaES1168	GD070454	AAG(mis1)	233	AGCAGTAGATGACGGAGGGA	TGTTGCTGTAGAGAATGACTGCT						SL2.30ch12	63930953	4e-97	Eu
CaES1170	GD096088	AAG(mis1)	149	AAAAGCTACGCCTCAAGCAA	AAGGCCCATCAGCCTCTTAT						SL2.30ch07	59215160	1e-105	Eu
CaES1171	GD111630	AGC(mis1)	256	CCAGGCCAGTTCACTCTAGC	GGATTTCAATCTTGAGTGGCA						SL2.30ch09	62569476	1e-106	Eu
CaES1172	GD111648	AAG(mis1)	276	AGCCAGATTGGCAAAAGAGA	TTAGGCCTTCCCAAATTTCA
CaES1173	GD118992	AAT(mis1)	191	TCTCCATCAAAATTTCCCCC	TGGGGTTGAACTTGTAAGCA						SL2.30ch05	3668632	3e-79	Eu
CaES1174	GD135444	AAC(mis1)	185	GGAGGTGCAATTGAATTCGT	GGGGTCGAAAAATACTCGGT						SL2.30ch08	57897588	1e-63	Eu
CaES1175	GD054793	ATC(mis1)	228	AGCCATCGAACGATCATCA	AGCTTTCCTCTAAAAGGGCG						SL2.30ch02	47731961	2e-99	Eu
CaES1176	GD096084	AAC(mis1)	242	AGAGGGCTCTGAACTGACCA	CATCACCACCGTCAATCTCA
CaES1177	GD067710	AAT(mis1)	259	TCGCCAAATATTTCACTTTGC	GGATCATGGTAACACCAGGG						SL2.30ch08	60184483	1e-114	Eu
CaES1178	GD074646	AAG(mis1)	98	TCCCACTTGTTTCCCTTCAC	AACTGGAGGAGTTGGTGTGG						SL2.30ch01	85086596	3e-69	Eu
CaES1179	GD096031	AGC(mis1)	236	AGATTGAAAATGTCCGGCTC	CAGTAGGAGCATCAGCACCA
CaES1180	GD053958	AAG(mis1)	300	AAGGTCGAGCGATTCGAGTA	CTCTCGGGCTTCTTGCATAC						SL2.30ch07	56260921	2e-73	Eu
CaES1181	GD054744	AAC(mis1)	226	ACGCCTCTATGATGATTCCG	CATCACTTCAGCAGGTTCTCC
CaES1182	GD056647	ATC(mis1)	256	GATGAGCCTACGGATTCGG	CCTCAGACACTTTAAGGCGG						SL2.30ch11	2888945	9e-73	Eu
CaES1183	GD066342	AGC(mis1)	209	TTGACCGACAAATCCAAACA	CGCTGAATCTCAACAGACGA
CaES1184	GD068123	AGC(mis1)	227	TCCCACCAGTTCTCGATCTC	CACGGTGGAAAGATAACGCT
CaES1185	GD076042	AAG(mis1)	191	TGAGGAAACAAGTGCAGCAG	ACTGAGAAAGAACCTGGCGA
CaES1186	GD079352	GGT(mis1)	245	TCTTCGTCAATACCGCAACA	AAAGTCGAGATTGTGCCGAT
CaES1187	GD068097	GGA(mis1)	287	TGCAGCTGTTGGAAATTCTG	CTGCAAGCTGAATTGCAGAG						SL2.30ch12	4866391	2e-93	Eu
CaES1188	GD069221	AAG(mis1)	177	GTCAGCTTGCATGATGGAGA	AGGGGAATTAGGGTTGATGG
CaES1190	GD076427	AAG(mis1)	146	AGGCGCCGATGTTATCTG	TTGTTCTTTTTGGGGTTTGC
CaES1191	GD096943	AAG(mis1)	231	CTGATTTTCCGTCATTGGCT	CGTACGATCTGAACCCACCT						SL2.30ch01	89299207	1e-69	Eu
CaES1192	GD114964	AAG(mis1)	196	TCTTGCAGAAAAAGGGGTTG	TCATCACACTTGGTTCACCTTC						SL2.30ch09	1819422	2e-84	Eu
CaES1193	GD092979	ATC(mis1)	162	GAACAGCAACATGGCAAAGA	ATGATGACCTCCCTTGCTTG						SL2.30ch03	61378293	3e-71	Eu
CaES1194	GD073210	AAG(mis1)	236	AGAAGCATGGGGAAAAGGAT	CGGAAAGAGAGAGAGAGAGCG
CaES1195	GD096918	GGA(mis1)	237	ATTAGAAAGCGAGCGGTTCA	TAATGTTGTGGCGGAGATGA						SL2.30ch05	7818344	4e-86	Hetero
CaES1196	GD099378	AGC(mis1)	222	CGACTAGCGGTTACATCGGT	AGCATTCCCGAGATAAGGGT						SL2.30ch09	62157206	3e-55	Eu
CaES1197	GD103844	AAG(mis1)	208	GGCCATGATAGACCCAGAGA	TTCCTGCTCCTCCCTATCAA						SL2.30ch01	810179	5e-53	Eu
CaES1198	GD107159	AAG(mis1)	281	CACGAGGGATTGGTTTCATT	TTGGATGCACCACAGACCTA
CaES1199	GD114949	AAC(mis1)	231	GCACGAGGCTCTCACAAACT	TTGAACCAATTTTCCATTTTCC
CaES1200	GD089921	AGC(mis1)	193	ACAGCATCAAGGCTACCCAC	AGAAACTCAGGATCGGGGAT
CaES1201	GD096919	AAG(mis1)	272	CCATTGGGGTCTCTTTCTCA	AGGAAATCCAGATGCTGGTG						SL2.30ch01	82733210	4e-82	Eu
CaES1202	GD060721	GGT(mis1)	170	TTTGGTCTCTACTGACGGGG	TTCACCAACTGGAGGGAAAA
CaES1203	GD077818	GGA(mis1)	228	AGTTCCTCAACTCGACTCCG	ATCCCATCCAATTCCATCAA						SL2.30ch10	63872970	6e-69	Eu
CaES1204	GD094996	ATC(mis1)	187	GTAAATCGGAGCCGTGTGTT	CCTTTCTGAAAACTCTGCGG
CaES1205	GD053033	ACT(mis1)	297	GCCCCAATTTATCCTCCTTT	TATCCCGCCAGACTTTTCAG
CaES1206	GD079611	AGC(mis1)	186	GCGGCTAGACATTAAGCAGG	CTCTGCATTGGTGGCAGATA						SL2.30ch03	7971600	1e-90	Hetero
CaES1207	GD055163	AAG(mis1)	171	TTGCTAGGCCCCTTTTGTAA	GCCAAATCCTGGTGCTACAT						SL2.30ch01	730373	2e-85	Eu
CaES1209	GD078140	ATC(mis1)	271	GTGGATCCTGAAAGTGGGAA	CGACTCCGCAAGAGAAAATC						SL2.30ch08	1026674	4e-73	Eu
CaES1210	GD094897	ACG(mis1)	243	GGTAGCATCGAAACCAGCTC	CGGCCAGTGTAAATCGAAAT						SL2.30ch04	59674063	1e-103	Eu
CaES1211	GD113260	AAG(mis1)	246	GAAGAAGTTGCCGATGAAGC	GTTTGGTTCCATTGCTTGCT
CaES1212	GD123653	GGA(mis1)	198	AGTACCAACCTCATCACCGC	CTGCGACCAGAGTCGATGTA						SL2.30ch02	32071943	4e-75	Eu
CaES1213	GD132892	ATC(mis1)	286	CAGTTGGTTGAGGTTTCTCCA	CCACTGAACAACATCATGGC
CaES1214	GD123619	AAG(mis1)	254	GGATGGATAAAGGCAAAGCA	CATCCACATCATGAAACCCA						SL2.30ch08	1239701	2e-57	Eu
CaES1215	GD132837	AAG(mis1)	295	TCAGCTTCTCAAAATGGCCT	CTTTGGACATTCTCTCCCCA						SL2.30ch06	29152245	2e-56	Eu
CaES1216	GD055106	AGC(mis1)	256	CTCCGTACAATGGCAGGAAT	GAAAAATCATTAGGACATTAGAAGCA						SL2.30ch06	25908469	4e-52	Hetero
CaES1217	GD069375	ATC(mis1)	105	TTTCTTGCTTACATTCGTTGG	AGATTCGGTAATTCGGGGTC						SL2.30ch09	56658994	1e-62	Hetero
CaES1218	GD076722	AAG(mis1)	284	CGCCTCTCTAAATTCTCCCC	GACATGATTTCCCAACTCCG						SL2.30ch06	34564403	4e-51	Eu
CaES1219	GD097246	ATC(mis1)	170	TGGTTGATTTGTTGTTTTTGAA	CATTTCCTCACATCACGACG
CaES1220	GD118060	AAC(mis1)	199	AACATCAGGGTCAGCTGAAAA	GAGGTTACCAGCAACAATCCTC
CaES1221	GD055078	GGA(mis1)	159	TTCTCCTTCACCCAATCCTG	TGAGCAGACTTATGTTGTGCATT
CaES1222	GD100041	ATC(mis1)	204	TCTGGAAAAACAGGGTCCAG	TGAAGATTGGTCCGACATTG						SL2.30ch01	78636734	4e-56	Eu
CaES1223	GD118056	AAC(mis1)	185	AGGAGCTCAAGGAGAGGACC	ATCCAAACCTGGATTTGCTG
CaES1224	GD053392	ACG(mis1)	223	ATCGTAAACCTTGCCACGTC	TCTACGCAATTTTGACGCAC
CaES1225	GD093675	AAG(mis1)	288	GGAAGAGGGTTGGGAACAAT	GGAATGCGCAAGTAACCATT						SL2.30ch08	946881	7e-67	Eu
CaES1226	GD053371	AGC(mis1)	246	CACCTGCATATCCTCCACCT	CAAACTTCCCGTGCTTGAAT
CaES1227	GD052563	ATC(mis1)	296	CCCCACCCTCCAAAAATAAA	ACAACAAATGCCAAATTCCA						SL2.30ch10	61580333	9e-64	Eu
CaES1228	GD052582	GGT(mis1)	114	AGGAACATCAGCACAAACAGA	ATGAATTCAGCAATCCCAGC
CaES1229	GD059253	GGA(mis1)	191	TGCCAAACGAAAGTCAATCA	AAGCAACTGACGTCGGTACA						SL2.30ch01	69460194	1e-52	Eu
CaES1230	GD094155	AAC(mis1)	141	TCAAAGCTTCATTGCTGGAA	ACGATTTCATTTGCCTGGAC
CaES1231	GD095638	AGC(mis1)	131	TTCAGCAACATCAGCTCCAC	GTGAGCAGATGCCAGAGACA
CaES1232	GD115279	AAG(mis1)	286	CTTCCTTTGGATGCTGTGGT	TTTGGCAACTCTCCCAAACT						SL2.30ch04	62806903	6e-57	Eu
CaES1233	GD115292	AAG(mis1)	300	CACCACCATGATTGATCACC	GGCTAGGAATTGTGGCATCT						SL2.30ch07	6517599	2e-60	Hetero
CaES1234	GD115862	AGC(mis1)	245	TTTTCGAAACGGTAAGCAGG	TCCATCACCAATCATCATCAA						SL2.30ch09	62542967	1e-116	Eu
CaES1235	GD117427	ATC(mis1)	235	CCCTTCATCGAGCAAGGTAA	CTGCTGAATTACTCCAGGGC
CaES1236	GD094188	GGT(mis1)	229	TTCTCATCCCTTTTCCTCCC	GAATCGATTTTTGCCCTTGA
CaES1237	GD077383	AAC(mis1)	206	CACTACCTCGGAGTGGGAGA	GATTTGGGGGTGTGTGTGTA
CaES1238	GD123936	AAG(mis1)	170	GCACGAGGCTCTCTCATACTC	GTGCCTAAGCAAGTGGAAGC						SL2.30ch06	35667549	7e-78	Eu
CaES1239	GD096351	AAT(mis1)	239	ACGAAGGTGAATTTTTGGCA	GCATGCCTTCTTCTCCAAAG
CaES1240	GD097970	AAC(mis1)	206	AAAAATAGGGGCATCCCATC	CCGTTAAAGGGGGACTTGTT
CaES1241	GD126984	AAG(mis1)	234	TCTCCGATTCAATCACTCCC	AGGAATTTCTGGTCGAGGGT										Same markers as HpmsE056 reported by Yi et al. (2006)
CaES1242	GD110978	AAC(mis1)	214	AGCATAAACGTCGAGGGAGA	AAAAGAGGAACACAATGCTGAA
CaES1243	GD124989	AAC(mis1)	143	CTAGATCTGCCGGTTTTTCG	ATCGGAAATATCCTCCCACC
CaES1244	GD063853	AAC(mis1)	194	AAAACACATCAACCTTGCCC	CGCCTGTCAGAAATAGCCTC
CaES1245	GD075346	AAC(mis1)	209	CGCCATCATCAGGAAAAACT	AACCACACTCCCATCCGTAA
CaES1246	GD055901	GGT(mis1)	173	GAACCTCCAAAACCAAGAGC	ACGACCAGTGACTTTTTGGG						SL2.30ch02	37685030	2e-58	Eu
CaES1247	GD063475	GGT(mis1)	286	GGACGAACAAACCCTTGCTA	ATTTTGGGTCAACTGCTGCT						SL2.30ch02	41031179	9e-74	Eu
CaES1248	GD063486	GGC(mis1)	176	ATTAATGACTTTGACGGCGG	CTCTAGCTCCATTCTTCGCC						SL2.30ch05	61543158	6e-60	Eu
CaES1249	GD068741	ATC(mis1)	132	TCCAGGGACTCATCTTCCAC	CCATTGCTGCTTATCACCCT						SL2.30ch02	47028237	4e-82	Eu
CaES1250	GD075308	AAG(mis1)	288	TGCATGTCAGTTGTTGAGCA	AACTTCCATGGCTGGTTGAG
CaES1251	GD109613	AAG(mis1)	244	GCCTCCTGTGGAAGAATCAA	GGTAGAAAGGCTGTTTCCGA
CaES1252	GD110931	AAG(mis1)	178	GCACGAGGTGATGATCCAAG	CATCCTGTAGTGCTCTGGCA						SL2.30ch02	3302503	7e-68	Eu
CaES1253	GD126962	AAT(mis1)	97	TCTTCTTCCTTCTCCTCCCA	CCTATGGGGTTGATGAATGG						SL2.30ch04	53689628	1e-53	Hetero
CaES1254	GD068749	AAT(mis1)	169	CCATACGGAAACCAACATCC	TGGCAATAGCATAATTCCCC
CaES1255	GD071739	AAC(mis1)	298	TTTCCTTTTCCTTTCTTCCCA	AGGCTTCGCAAAAAGATTCA
CaES1256	GD062001	ATC(mis1)	296	CCAGAGTCATGGTGGTTCCT	AGCAGTTTCAGATTCAGCCA						SL2.30ch03	9417686	5e-90	Hetero
CaES1257	GD062009	AAC(mis1)	95	GCTCTGCGTATGCTTTTTCC	AGGATGGACTCCTGCAACAA
CaES1258	GD100668	AAT(mis1)	205	CGAGGTCGAAGAAGCAAAAC	CAGGAGCACCAGCACTATCA
CaES1259	GD061072	AAT(mis1)	259	ATCCCAACACTACGGTGGAG	GCGGAAGGTGACTCAGAGAG						SL2.30ch05	1733779	1e-61	Eu
CaES1260	GD069761	GGC(mis1)	92	CCGTACCACCTTCACCCTAA	CCTGCAGCTCCACCTTCTAC						SL2.30ch07	60643051	6e-80	Eu
CaES1261	GD093321	AAC(mis1)	196	ATGCCAAGTGGTGAAGAAGG	CCTTGTGATGGTGGTTGTTG						SL2.30ch01	83401642	3e-82	Eu
CaES1262	GD102100	GGT(mis1)	274	CAGAATCGCACGACTTCAAA	AAATGTATGATGATGGGGGC
CaES1263	GD067942	AGC(mis1)	229	TTCCATGCCAAGAGGATTTC	GACCAAGATACACGAAGTCCAA						SL2.30ch08	60120730	1e-81	Eu
CaES1264	GD069694	GGA(mis1)	212	ATGGTCAAGATGGAACGAGC	CACGTAGCTTGATTCGGGTT
CaES1265	GD074244	GGT(mis1)	109	GGGGAAATGGAACAAAATCA	GGAACAAGCCAAGAAGTCCA						SL2.30ch08	60944141	1e-58	Eu
CaES1266	GD089888	AAC(mis1)	109	CCTCGGAGGTAGCAGTATGG	AATTTCACAAGCAGAACAATCA
CaES1267	GD092547	AAG(mis1)	95	TTAGCATCGAGGGAGAATGG	GAGCTTGAAGAACCACCGTC						SL2.30ch06	30593973	1e-102	Eu
CaES1268	GD096009	GGC(mis1)	134	CACGAGGAATGTCCGGTTAC	GGAGGAGTGAGGCTGAGATG						SL2.30ch10	60679569	3e-51	Eu
CaES1269	GD113534	ATC(mis1)	219	TCCATTTATTTGTGGATCTTTTCA	GGGGCAATTTCGGAATAAAT						SL2.30ch04	60294026	6e-85	Eu
CaES1270	GD118456	ATC(mis1)	280	GGCGTTCAGGTACCAAAAGA	ACGACAAATCTGGGTTCAGG
CaES1271	GD118469	GGA(mis1)	278	AGTGAATAACATGTCGGGGC	TGGACTGTTCATCCATCCAA
CaES1272	GD120661	AAT(mis1)	150	GCAAAGTTCAGTGGGTGGTT	TAGTCCCTCCTTGGATTCCC						SL2.30ch02	41105725	5e-99	Eu
CaES1273	GD054390	ACG(mis1)	298	CCCACCATCCCGTTTACAGT	TTGGGTCCAAGTTTTTCTGG
CaES1274	GD096006	AAT(mis1)	156	TCTTTGGTATTCTCCGGTGC	TTTTTAACCAACCAAATCACCA
CaES1275	GD054331	AAT(mis1)	294	ATCGTCGGAATCGTGTTCTC	TGAGCCCAGAAAAAGGAAGA						SL2.30ch03	60680709	5e-99	Eu
CaES1276	GD101594	ATC(mis1)	109	TCTTCAGTTCTTTCATCCTCAGC	CGGAATCAGTGGCTTCAAAT						SL2.30ch10	60970252	3e-91	Eu
CaES1277	GD113487	AAG(mis1)	168	ATGTCCATCTTGGGAACGG	ACCGTGTAGCGAGTTCGAGT						SL2.30ch01	71334026	2e-66	Eu
CaES1278	GD118401	AAG(mis1)	259	TGCTCACGTTTTTGATGAGC	GGATCGGCCACAATTCATAC						SL2.30ch06	44363165	2e-69	Eu
CaES1279	GD120642	GGT(mis1)	294	ATCCGTTGTAGGCACAAGGT	TGACCTTGGAGGAGGAGAAA
CaES1280	GD101610	AAG(mis1)	91	GCACGAGGGAGAAAAAGTGT	GAAGGGTCGAATCAAAATGG
CaES1281	GD095920	GGC(mis1)	290	CATCTTCGAGCCGTGTGTAA	ACTTCGGAGGACAAAGCAGA						SL2.30ch01	85208768	6e-67	Eu
CaES1282	GD130994	AAC(mis1)	188	GGCTGAGGAGAAAGTTGCAC	GAAGCTTGGCGACTTAGGTG
CaES1283	GD078561	AAG(mis1)	256	TACTGTACTTGCCGCTGTGG	TGCAGTGACAACTCCTTTGG
CaES1284	GD056279	AGC(mis1)	106	TGAAGCCAAATGGTGATGAA	GTAATTGTGTCGTCGCATCG						SL2.30ch06	39025644	8e-73	Eu
CaES1285	GD112173	AAG(mis1)	289	GCACGAGGCTTTACTCTCTCTC	GCAACGCCGACAAAGTTATT						SL2.30ch01	83497215	5e-60	Eu
CaES1286	GD112177	ATC(mis1)	119	GCGTTCCTTTTTACGCTCTG	ACACGGAGGTACTGTGAGGG						SL2.30ch04	5487374	1e-104	Eu
CaES1287	GD113867	AAC(mis1)	263	ACAATCATGCTCAGCAGCAG	ACCTGGTCCACCTCTCCTTT
CaES1288	GD122326	GGT(mis1)	262	GCTTACATCTCAGGACAGGCA	CGACCATACCACTAGCCCAT						SL2.30ch02	31198024	1e-90	Hetero
CaES1289	GD127328	AAG(mis1)	298	GCCTTAATGGTGCCACAAAA	TTGCTCCACCAACAATTGAA
CaES1290	GD123324	ACG(mis1)	191	CATCGCTGCAACTTTTCGTA	AAGAGAATGGTGGTCGATGG
CaES1291	GD056231	AAG(mis1)	198	TCCTCCACACCACACCAGTA	ACCGATAAACGCAGTGGAAC						SL2.30ch07	64680385	4e-63	Eu
CaES1292	GD074843	GGT(mis1)	280	TTGAGGCCTGAAATTCCATC	TCATGGTAGCACCCATCTGA						SL2.30ch03	63813984	3e-77	Eu
CaES1293	GD080976	AAC(mis1)	289	GCAGCACAAGAGTTGCTTGA	ACCTTTGCTCCACCTCATCA						SL2.30ch01	1604938	5e-75	Eu
CaES1294	GD081309	AAC(mis1)	247	ATGGTGGATGGCTCAGAAAA	GTCCTTATCGCCACTTTCCA						SL2.30ch07	2592004	3e-90	Eu
CaES1295	GD121947	AAG(mis1)	285	GGCATCAGCATGTTTCCTCT	TCTGCTGATTCTGTCATGGG						SL2.30ch09	64143287	7e-65	Eu
CaES1296	GD127275	AGC(mis1)	237	AAATTCGTAATGACGGCAGG	CTCGTGAAAGAGCAGAGGCT
CaES1297	GD111808	AAG(mis1)	111	GGGCCAAAGTCAGTTGATGT	ACCATTTATTCCATGGGCAA						SL2.30ch06	38684369	5e-98	Eu
CaES1298	GD112140	ACT(mis1)	144	GGTGAATGTGAAAAGTGCCA	GAGGAGGAGGAGGAGCAAGT
CaES1299	GD094882	AAT(mis1)	242	ACGGTGGCTTACTTCATGCT	TTAATGCGCTTGTTCAGGTG						SL2.30ch06	38135189	5e-79	Eu
CaES1300	GD066991	AAT(mis1)	262	CTGAGTTCCCCCATCACTGT	CGCTGAAATATACGGGGAGA
CaES1301	GD101123	GGT(mis1)	250	TTTCTCTTTACTGCCGCTCC	GTGGAGAAAAGAGAGTGGCG
CaES1302	GD091876	AAC(mis1)	212	ATGCTGCTAGGACGACCACT	ATCCACTGTACGACCGGAAC
CaES1303	GD112533	ATC(mis1)	256	GGATGATCCAATAAGCCAACA	CGTGTGATCAGAAGCAGGAA						SL2.30ch10	60480933	2e-74	Eu
CaES1304	GD114552	AAT(mis1)	237	CACGAGGCAACCAACAAAA	CCACAAACCCAATGATGACA						SL2.30ch06	3608248	1e-63	Hetero
CaES1305	GD134223	AAT(mis1)	286	CACCACCAATAACACCACCA	AGGTCAAGTGCAGGACCAAC						SL2.30ch02	41789366	3e-58	Eu
CaES1306	GD135091	AAT(mis1)	273	CCCTGAGGGGTGTGATATTG	AAAATTTATTAGCCAATGGAGGC
CaES1307	GD088839	AGC(mis1)	195	CACGAGGGCCAATATTTCAG	GTCTCCTCCTTTTTCTCCGC
CaES1308	GD091848	AAC(mis1)	211	GCGGTCTCAGCAAAAGAATC	ACAGCAAGAATGTCAACCCC						SL2.30ch04	1288958	3e-59	Eu
CaES1309	GD114530	ATC(mis1)	263	GGTTTGCATCGGAGAAGAAG	TTACAAATGACACCGTGGGA
CaES1310	GD117957	AAT(mis1)	178	AAGTCAGGCAACAAAATGCC	TCTGGAACAGCAGCCTCTTT						SL2.30ch04	63060922	4e-74	Eu
CaES1311	GD112509	AAC(mis1)	184	CAAGCCCCTGATTACCAAAC	TCATGCATTTCCCTTGGTAG
CaES1312	GD133382	AAT(mis1)	213	TGTTCATTTGGATTGACCTGTT	TGGACTCGGATTCATGTCAC
CaES1313	GD114483	AAG(mis1)	231	AGGCCCATATCCAGTGAGTG	TTTAGGGATGGGTTTTGCAC
CaES1314	GD117927	AAG(mis1)	270	ATATTCCAACGAATCGTGCC	GGGAATGGAGGAAGAAGAGG						SL2.30ch12	23240022	2e-69	Hetero
CaES1315	GD116906	GGT(mis1)	253	TTCATATGCATCTCCCTCCC	TGGATCAGTCCAATTCACCA
CaES1316	GD056631	AAG(mis1)	219	TGCGGTTTGTTTATGCAAGA	CAACGATCCCTTGACCTTGT						SL2.30ch05	4360031	1e-101	Eu
CaES1317	GD071006	AAC(mis1)	207	CTTTGCGCTGTCTGATGTGT	AATGCACATGGTGAGCTACG						SL2.30ch01	87046901	4e-51	Eu
CaES1318	GD121009	AAG(mis1)	204	TCATTCACCATCAAAGCTGC	AGATGAAATTGCGGGTTTTG
CaES1319	GD124328	GGA(mis1)	268	TCACTGCAATGGTTGGTGTT	GAAGCCACGTTGTGTCATTG						SL2.30ch01	62563563	1e-133	Hetero
CaES1320	GD131986	AAG(mis1)	255	AAAGGGGCAAAAACAAAAGG	TGGATCCTTTTCATCAAGGC
CaES1321	GD120995	ACT(mis1)	165	ATTGAACTTTCGCGATACGG	GCCGAAAATGAACCAGAAAA						SL2.30ch04	62343335	4e-56	Eu
CaES1322	GD057027	AAG(mis1)	294	CACTCAGAGCGGGAAAAATC	TCCCAGCCTACTTGATCGTC
CaES1323	GD074547	AAG(mis1)	232	AACAGGAAATCTCGCAGCAT	AAAAGCAAGTTCCCTGGGTT						SL2.30ch03	62877828	6e-77	Eu
CaES1325	GD132412	GGC(mis1)	285	GTTCGCCGGAGATATTGAAA	TCTCCCGAATCTCTTGTGCT						SL2.30ch08	62591693	1e-70	Eu
CaES1326	GD064808	AGC(mis1)	107	GCTACCTGTGGATCGGGTTA	CAACATCGTCAAAATGCAGG						SL2.30ch06	42303915	7e-56	Eu
CaES1327	GD069063	AAC(mis1)	152	CAAAAGCGTGCATATAATATCTCAA	ATTCTAGCTTGGAGGTCGCA
CaES1328	GD077692	AAT(mis1)	297	CTCGCTGGATCCTCGATTAG	TTTAGCTGTTTGCCATGCAC
CaES1329	GD085764	AGC(mis1)	122	TGGATTCCTTTCGTTCCTTG	GAAGCTGGAAACCAACCTCA						SL2.30ch06	29767492	5e-56	Eu
CaES1330	GD093897	ATC(mis1)	106	ATGAAGGTGAGAATGCCGAC	GACAAAACAACGCCCATCTT						SL2.30ch04	2167779	5e-89	Eu
CaES1331	GD114808	AAC(mis1)	276	ATGTTCCTGTTGGTGGTGGT	ATGTCGAATTAGCTGGGTGG						SL2.30ch03	46233391	3e-52	Hetero
CaES1332	GD119152	AAG(mis1)	263	CAAAGTCACCTTCTCGCCAT	CGATGACAAAAGTGAAGCCA
CaES1333	GD070942	GGT(mis1)	188	GGTAATGGACGGCGTAAGAA	CCGCGTCTCTAACCAATCTC
CaES1334	GD092802	ATC(mis1)	139	CTCAAGGGGGACAATCTTCA	AGTGAACTGGCTTTGATGGG
CaES1335	GD052916	AGC(mis1)	220	CAGCTTAAGACTGCTTGGGG	ATGTCTTCGGCTCATGTCCT						SL2.30ch09	5504736	1e-132	Hetero
CaES1336	GD085389	AGC(mis1)	157	CCACTTGGGCTTGAAAACAT	TGGACTGAGTGTCAAGGCTG						SL2.30ch02	37184542	2e-54	Eu
CaES1337	GD053546	ATC(mis1)	225	ATTTGCACTTCAATTTGGGG	CCCTCTCAGGATGGAAATCA
CaES1338	GD057661	AAC(mis1)	256	TATACCCAGCTGCAAAACCC	CAGAAAATAGCACCGGCAAT						SL2.30ch03	63767107	2e-51	Eu
CaES1339	GD119816	ACG(mis1)	253	TCCAATTCCTTTTCAATGCC	CTGATTTGATCCGACCGACT						SL2.30ch02	42389961	4e-53	Eu
CaES1340	GD072714	AAC(mis1)	194	CGACAATTTTAGCCACCGAT	ATTTGGAGAGTCCTTGTCGG
CaES1341	GD070277	ACT(mis1)	274	TCCTTTGGTGTTCTGTATCCC	TCACGACGTCAACACACAGA
CaES1342	GD061607	GGC(mis1)	290	TGGAAGCTTCTCAAGCCATT	TCCGAAACCCATCAATTCTT						SL2.30ch06	44873777	6e-86	Eu
CaES1343	GD067666	GGT(mis1)	276	GGTGGATCAACTTCTGGGAA	TGGTGGAAAAATTGCTGACA
CaES1344	GD088395	AGC(mis1)	152	GCAATTTATAAGGGGAGGGG	CCCAGACCCAAGATAGAGGA
CaES1345	GD088437	ATC(mis1)	277	ACGAGGTACTTGCGTGCTTT	TCCAGCAAACATGTCACGAT
CaES1346	GD070592	GGA(mis1)	222	GCACGAGGGAATAAAAGCCT	CGGTGCTTCCATGCTTAACT						SL2.30ch01	573875	2e-72	Eu
CaES1347	GD121488	AAT(mis1)	284	GCACGAGGGATTTGTAATCA	TGGAGCAGTGGTCACACTTT
CaES1348	GD104507	GGA(mis1)	175	CTGGACCCAATCTCCGACTA	ACCCACTGCTCTCCTTCTCA
CaES1349	GD090168	AAC(mis1)	219	CCCCTGCTTCGTTTATTTGA	CTCGGAAGAAAGCACACACA
CaES1350	GD053228	AGC(mis1)	190	TGGGTATTGGTGGTCTTGGT	ATCAGCAGCACATCCACAGA
CaES1351	GD057313	ATC(mis1)	109	CTCGCTTTGGCCATGTTTAT	ACCAGACATTTAGCCAACCG						SL2.30ch09	62324714	1e-110	Eu
CaES1352	GD073071	AGC(mis1)	179	CCTTCAATTGCTGAGCTTCC	CAACAAGGTTTCTGTTGACCTT						SL2.30ch08	39810350	4e-78	Hetero
CaES1353	GD075142	GGA(mis1)	181	TTTCAGAATGGGAAGGATGC	GTTTGCTATCCGAGCCTGAG						SL2.30ch10	23145922	1e-86	Hetero
CaES1354	GD106587	AAG(mis1)	169	TGCAAGGGAGGAAAAGAAGA	TGTACCTGGTTGCACCAAAA						SL2.30ch01	408004	3e-66	Eu
CaES1355	GD124613	GGT(mis1)	252	CCTCCGAGAAGCTCAACAAC	AGGTCCCAATTTGGCTTCTT
CaES1356	GD130492	GGT(mis1)	275	CTACTCCCCATCATTTCCGA	GCTAAGCTCTCCACGTGTCC						SL2.30ch02	29526784	4e-60	Hetero
CaES1357	GD053203	AAG(mis1)	234	TAAGAAGCTCTGGGGACGAA	CAACAGCCTCCTGCAGTTCT
CaES1358	GD073033	AAG(mis1)	256	CAGCGTTTAACAAGCAATCG	GGGATGGTAATGGTTGAGGA						SL2.30ch04	5383402	1e-56	Eu
CaES1359	GD097842	AAC(mis1)	238	CTGTGGTCCCATTGTCACAG	TGCAAAGATCCCAATATCACA
CaES1360	GD066655	GGA(mis1)	298	GCCATCATCGGTGAAAATCT	CAAACCGTTAAGAGGGACCA
CaES1361	GD053928	ACT(mis1)	225	TCCTCAAACACCCTCATTCC	TCTTTGAACAGTCACCACAGC						SL2.30ch01	1136914	8e-55	Eu
CaES1362	GD068663	AAC(mis1)	231	AAAATCGAACCGATCAAACG	CCAGCTTCTCACACACCTGA
CaES1363	GD066581	AAG(mis1)	167	TGAAACCTTTTTGCACTTTCC	CCCTCTGTTGCTTCCATGAT
CaES1364	GD068646	GGT(mis1)	258	ATGGGGTTAAAGACGGGAAC	TGGTGTCAAATCAACCTCCA
CaES1366	GD068615	ACG(mis1)	163	CCTGGAAAAGGACACCTTCA	ACAGCAAAACCCGGCTCTAT						SL2.30ch02	32750289	1e-70	Eu
CaES1367	GD122928	ACT(mis1)	253	GTACACGGCGGAGATTTGAT	TGGTCCGAGAAAGTTGCTAAA
CaES1368	GD054970	GGA(mis1)	270	AGCCACTTTTGCTTTGTGAG	TTTTGTTTCTGGAACCGTCC
CaES1369	GD121839	AAG(mis1)	293	TTCAGGTTCTGCACCATCAG	TGAGAAAATCAGCTGGGTCC						SL2.30ch09	64143283	2e-61	Eu
CaES1370	GD055006	ATC(mis1)	161	CACGGTCCATCTCTTCCTTT	CGTGCGTTCAACAGGTGTAT
CaES1371	GD104061	GGT(mis1)	296	CGTCTCCGACACCCAGTC	TGTGGCTGGTTGAAGTCTTG
CaES1372	GD121862	AAT(mis1)	220	ATAAAAGGGGCAAAAGGGTG	GCCGGAAAATCAAGAAATGA
CaES1373	GD065502	AAG(mis1)	222	CCACGGAAAATACCGTTGAT	TTGCCATGTGAACAACCTGT						SL2.30ch05	5763429	2e-76	Eu
CaES1374	GD069014	AAG(mis1)	174	AAATTAGGGGCAAATTCTCCTT	AAAGCCTGAACACCCCTCTT						SL2.30ch05	5253770	2e-57	Eu
CaES1375	GD133765	GGC(mis1)	253	GGTCGACCCGGTATATCCAT	CTCCACCCCGTACTTCTCAC						SL2.30ch10	60452455	5e-75	Eu
CaES1376	GD093512	AAT(mis1)	219	TTTGGAAGGGTTTCAAGGAA	TGAACACATTGATTAAATTCTGGC
CaES1377	GD134988	AAC(mis1)	187	GACCATTAGGGGTCGGATTT	TCCGACATTTAACTCCTCCG
CaES1378	GD127575	AAG(mis1)	277	GAGATATGCTGCCCGGATTA	AGCAGCGCCAAAAGTACCTA
CaES1379	GD131553	AAG(mis1)	92	GGGTGGAAATGTCAATGAGG	CCAACTCCACAGTACTCGCA
CaES1380	GD054212	GGA(mis1)	181	AAAAATGGGGATCGGAAAAG	TCACATATTTGGCATTCGGA
CaES1381	GD055342	AAC(mis1)	256	TCTTGAATTTCTGTCAAATGGG	ACAGCTCCAATTCAACCACC
CaES1382	GD078400	AAC(mis1)	107	CTTCCCCAATCCATCATCAC	TAGCTAGCTGGGCGTAGAGG						SL2.30ch01	89940230	5e-68	Eu
CaES1383	GD100819	AAC(mis1)	237	CAACACCTCGAGCTCATACAA	CCATTATTTTCATGCTGAATGC
CaES1384	GD078429	AAC(mis1)	157	CCGAGGGTCTACCAGAAACA	TTAATACGTAGCATTCCACCG						SL2.30ch10	59858381	2e-63	Eu
CaES1385	GD131530	AAC(mis1)	131	AGAACATACCCGTCAGTGGG	ATTTGATGCTGGAGGACCTG
CaES1386	GD076971	ACT(mis1)	295	TCACCACAATCCAGTCGAAA	TTGGGGATGAACAAAGAAGC
CaES1387	GD064098	AAG(mis1)	257	CCGTTCATTTTCCCAGGTTA	TTGCTCATTCAACACGAACC						SL2.30ch12	47843112	5e-52	Hetero
CaES1388	GD075571	AAG(mis1)	238	TGAATATTGTCCGGGCTCTC	GTTCCTTTCTTGCCCTGTTG						SL2.30ch04	53676743	2e-65	Hetero
CaES1389	GD099231	ATC(mis1)	158	TTGATCTTGGAGGCAGCTTT	TTGTTTTGAGGGATTCGGAG
CaES1390	GD101543	AAT(mis1)	118	CACGGTCCTGGAGAAGAAAA	ATTATCGGTCATCGTCGCTT
CaES1391	GD077350	AAC(mis1)	218	CCCCTAGAAAACTCCCTTTCC	GCAGCAAAATTTCTCACAAAA
CaES1392	GD089551	ATC(mis1)	92	CTCTTCCTCATCGGCATCTC	CTGGGGCTAATGGCAATAAA
CaES1393	GD102251	AAC(mis1)	278	AAAGGGGCGAAGTGGACTAT	ATCAAGCCTCATCGGAATTG
CaES1394	GD052793	AGC(mis1)	156	ATTTTTGGAGCCTCCCATGT	CCTTTCGACATTCCTGGTGT						SL2.30ch01	2042930	1e-82	Eu
CaES1395	GD052795	AGC(mis1)	251	TGTAGATGGGGTTTTCGGAG	AGGGGTCACAAGAACTGCTG						SL2.30ch10	51600082	2e-74	Hetero
CaES1396	GD073417	AAT(mis1)	274	TGGGGATGTGAATCAAACAA	AACAAGAACCCGGAAAATCC						SL2.30ch05	63841039	4e-88	Eu
CaES1397	GD101522	AAT(mis1)	109	CGAGGAGCAGGAAGTTTGAC	GTTGGCTCGGCTACCAATAA						SL2.30ch08	1226177	5e-77	Eu
CaES1398	GD108269	GGA(mis1)	237	TGGGGTTCATGACAACTGTG	CCATTCTTGGGAGGAGATGA						SL2.30ch07	63691957	3e-67	Eu
CaES1399	GD116527	GGT(mis1)	284	AAAGTCCCCAAGCGGATACT	GCCAGTTCAGGCTCAAACTC
CaES1400	GD073790	GGT(mis1)	266	AGTGCAATCTCATGCACCTG	TTTTGTCTGCAGATGGTGGA
CaES1401	GD075842	AGC(mis1)	191	GGTGTCGCCTTTTGTATTGG	AAAAACAGCAATACCGCAGC
CaES1402	GD062560	AAC(mis1)	293	AAAGTTTTCATCGTGCGGTC	TTTTTGCAGGAGGAATGGTC
CaES1403	GD071941	AAG(mis1)	177	CACGAGGCTCTTCTCCACTT	CAATTCGGATTTGTCCATGA
CaES1404	GD075833	GGT(mis1)	113	ACTTCCACTTCCTGCACCAC	AACTCGAAAGCGTCTGCAAT
CaES1405	GD130072	AAT(mis1)	153	CACGAGGCTAAATAATAAAACTCCA	GGAGCTAGAAAGAAGCAAAAGG
CaES1406	GD075498	AAC(mis1)	207	AGCTTCATCCCAAAGCTCAA	CCTAGACCCCACTTGTGGAA
CaES1407	GD056196	AAT(mis1)	281	ACATTTGCCTAAGGACACGG	CACCAACTTCTTCCATGCAC						SL2.30ch11	50576986	1e-108	Eu	Same markers as HpmsE012 reported by Yi et al. (2006)
CaES1408	GD095212	ATC(mis1)	230	AAAGAAACATGGTGGTTCGG	GGGTTTGAGTAGCTGCCTTG						SL2.30ch03	10677601	4e-96	Hetero
CaES1409	GD116086	ATC(mis1)	244	CTGATTGGCCAGAAGATGCT	GGCCTTTTGTAGCGATTTTG						SL2.30ch04	55993877	2e-62	Eu
CaES1410	GD056943	GGT(mis1)	99	GTGGTGATGACGTTTGTTGG	ACCACCCTTTGAATCTTCCC
CaES1411	GD056136	AAG(mis1)	257	TCCCTCTTTCAAACAACCCA	ACAGCAGTAACGGCATGTTG
CaES1412	GD062265	AGC(mis1)	270	GCTTCCGCAACTACACCTTC	AACTGCAACAGCAACAGCAG
CaES1413	GD087826	ATC(mis1)	129	CTCATCTGAGGCAAACAGCA	ACGCACTCATGCAGACACAT
CaES1414	GD090507	AGC(mis1)	259	ATTCCTCCTGTTGCGTCTGT	CAGAAGCTCTGTACCCTCCG
CaES1416	GD080499	AAG(mis1)	258	GCACGAGGATCAATGTGAAA	AGGCAACACCATTGTTGTGA
CaES1417	GD112036	AAC(mis1)	245	AGGACCTGAATCCAAGGAGC	TGACTCCTCCGGAAGTCCTA						SL2.30ch05	1077144	1e-59	Eu
CaES1418	GD116023	AAC(mis1)	148	CGTACATGTCATATCCGGCA	CAGGCAGCTCAAGGACTACC						SL2.30ch01	80963189	4e-56	Eu
CaES1419	GD122141	ACT(mis1)	293	AACAATGGAGGAAGTCGTGG	TCATCCAAGCAGTCATCGTC
CaES1420	GD129259	GGT(mis1)	155	GAAGGAACCTAATCGGAGCC	AAATTCAAAATTTTCCAAGAAAGC
CaES1421	GD081159	AAT(mis1)	254	GGCTTTAACTACCCAAACTCCA	TGCCTGATTTTTCCTTTTCAA
CaES1422	GD078772	GGA(mis1)	152	TCCATAGCCAGTTCACCTCC	CTGTTCACCCATATCAACGC
CaES1423	GD077676	ATC(mis1)	137	CAATTGTGCCTTGGTTTCCT	AAGCAAAATCACAGAGAGAGCA
CaES1424	GD095878	AGC(mis1)	299	ATCTGCACCGAAAGAGGAGA	GGTTCTCACTGGGGCTTACA						SL2.30ch04	57135287	1e-104	Eu
CaES1425	GD113793	ATC(mis1)	280	TGAGTTCGAACAAAAACAGTGTC	AGAGGCACAAGTACACATCCAA
CaES1426	GD077619	GGA(mis1)	233	AAACCACTCCCTCTCGGTTT	GGAGATGAAAATCGTCCGAA						SL2.30ch03	64597974	3e-67	Eu
CaES1427	GD113381	AAG(mis1)	186	TTTTTGGTCATGGGAGGGTA	GCTAAATCAACCTAACACAACCC
CaES1428	GD117856	GGT(mis1)	212	GCACATTTCTTCTTGCAATCC	GGATATGGTGGTGGATTTGG
CaES1429	GD117862	AAG(mis1)	286	GTCAGTGGCCAGAGGTCTTC	TTTCAAGACTCGGTGTGCTG
CaES1430	GD126173	GGA(mis1)	244	AACCATCCCAGTGCTTCATC	TGGGGCATTCTTCTTCTTTG
CaES1431	GD088216	AAC(mis1)	248	GCCAGTATGGCTCCTGACTC	TGAAACTTCCTTTGTCCACCT
CaES1432	GD112343	AAG(mis1)	156	TGGAATTGAAAATGGAAGGAG	CTGGGTTTTCCCCCTTTTTA
CaES1433	GD098186	AAG(mis1)	290	TTCAAGCCGAAGGTAATTGG	CTTTCACTTGAGGCCGATTC
CaES1434	GD119111	GGC(mis1)	300	TCGATATGAGCCGGAAAAAG	GCGGAATCAAACACCAAAGT						SL2.30ch04	62043677	1e-100	Eu
CaES1435	GD119770	AAG(mis1)	199	GCAGCAGGCCAAGATTGTAT	ATCCCCAACTCTTGCTCCTT
CaES1436	GD119096	AAC(mis1)	101	CGAGGAGGAGGCTTAGGTGT	AAAGGCGCCAATTACTGTCA
CaES1437	GD079395	AGC(mis1)	300	GGCCGGGGTAGTTAGAGAAG	GTCCGAGGGCTAGCTAGGTT						SL2.30ch01	87201779	1e-94	Eu
CaES1438	GD098928	AAG(mis1)	200	ACAAGCAAAGACAACGGAGG	CCATCGAAACCAGGAAGAAA
CaES1439	GD110370	AAG(mis1)	245	GCGTTACGGTGTTGGTAGGT	GGCTTTGAAGCACCACAAAT
CaES1440	GD116830	AAG(mis1)	273	CCTTGTGGCGCTAAAGTTGT	CGAGCTCCATTAAATCCTGC
CaES1441	GD116844	AAC(mis1)	222	TCATCCGGAGGCTTTACAAC	TCTTGCTCATGAAAACGTCG						SL2.30ch12	892187	1e-95	Eu
CaES1442	GD072949	AAT(mis1)	149	CTTTTCTTTGGGTTCCTCCC	CCTTGTCCATTGATGTGTGC
CaES1443	GD119041	AGC(mis1)	166	GGAAGGTGGTTCCAGCATAA	TCTTTGAACTCGAACCGTTG						SL2.30ch08	59447498	6e-59	Eu
CaES1444	GD055724	AGC(mis1)	176	TCTGGAGCTAAGGAGGTGGA	GTGAGGAACTCGAAAGCAGG
CaES1445	GD070545	AAT(mis1)	261	TACCGTTACTCCATGGCTCC	TCATGCATGTGGAAGGTTCA
CaES1446	GD114103	AAG(mis1)	296	CTACTGCTTCTCCGGCAGTC	ACCACCATCATCACCTCCAT
CaES1447	GD060470	ATC(mis1)	228	CATGTAGAGTCTGCGCCAAG	TGGAAATCGGCCAAATAGAG
CaES1448	GD061468	GGA(mis1)	107	ATTTGGTGGGTTTTGGATGA	TCTCCCACAAAACTTGCACA						SL2.30ch04	54196807	1e-78	Hetero
CaES1449	GD061475	AAG(mis1)	299	CCAAATGACAATCACGCATC	ACCTTGACAGGAAATGTGCC						SL2.30ch05	63897763	2e-90	Eu
CaES1450	GD119425	ATC(mis1)	237	GAAAGGGTCAAAGAATGCCA	TCAAATTCATCCCCTTCAGC						SL2.30ch03	63836236	2e-63	Eu
CaES1451	GD089053	AAT(mis1)	194	ATGACATGGACAATGCCTGA	TCACCACATCATCAGCAACA
CaES1452	GD102612	AAC(mis1)	230	CCCTCTCTTCCGGTCTATCC	GAGTGTCCTCGTCGGAGAAG
CaES1453	GD097012	GGA(mis1)	179	AAATGGGTCCACCACCTACA	TACCTCCTCTTCGCCTTTCA						SL2.30ch07	59922385	1e-54	Eu
CaES1454	GD114045	AAG(mis1)	237	CCGAATCTCAATTTCTCCCA	ATTGATCTTGCACCTCCGAC
CaES1455	GD055654	AAG(mis1)	199	AAACATGCAGTCACCCACTG	AACCGAAGATGTTGAAACGG
CaES1456	GD085642	AAT(mis1)	191	CACCATAAAACATACACTTTCACTATC	AATGGTCTTGAGGATGAGGAG
CaES1457	GD115086	GGA(mis1)	292	AGCGAGCTTTAGTCCCCTTC	GATAGTGGGGGCATGAAAAA
CaES1458	GD057272	AAG(mis1)	180	TTCCAGTCCCACTGAAAACC	AAGAAACTTTGGGAAGCGGT						SL2.30ch10	58032336	1e-71	Eu
CaES1459	GD075085	GGC(mis1)	185	AAGAACCCATTATCCGACCC	AGCTTTTCACGGAAGGACAA						SL2.30ch04	53214263	3e-86	Hetero
CaES1460	GD077967	AAC(mis1)	155	AATTCTCAGGCGAATGCAAC	TTAACTGGCTCTTTCGCGTT						SL2.30ch02	40625460	6e-67	Eu
CaES1461	GD126882	GGT(mis1)	166	AAATGGCAGACAACAAAGGG	CCAGCCCTATTAAAGGACCA
CaES1462	GD123404	AAT(mis1)	241	GCAAGCTTACAAAGCAGCAG	TGGCCTCATTTCACCATACA
CaES1463	GD126880	AAT(mis1)	222	TTTTGGATACAGTCAGGGGC	TCCACTATGGATCGGAGACC
CaES1464	GD057222	AAG(mis1)	217	AGGCTGTGATTTTACCCCAA	CATCTTTGGATGTTCCCCAC						SL2.30ch07	57391987	6e-88	Eu
CaES1466	GD082615	ATC(mis1)	244	GAGACATTTACCCCAAAGCG	TCGGCTTTCCTCTAGCCATA						SL2.30ch06	34680182	2e-63	Eu
CaES1467	GD096475	AAC(mis1)	251	AATTGCAGAGCTTGCCTGAT	GTTTGTGGCAGTTGATGGTG						SL2.30ch01	73201946	2e-73	Eu
CaES1468	GD097353	AGC(mis1)	256	ACGAGGGATCAGCTGAAGAA	TCACAGGCACACACATAGCA
CaES1469	GD122823	AAT(mis1)	174	CAGCTCCAACATAAGGGCAT	TGGATTTGTGACTGATTCAGATG						SL2.30ch11	3640838	7e-53	Eu
CaES1470	EL813928	AAG(mis1)	133	CATGCTTCTTCCCCTTCTTG	CCCAAGGAAGGACTTGTTGA
CaES1471	GD093913	AAC(mis1)	281	GTTTCAGGGTCAAAGGTGGA	CCAAGCAGTGAGAAAGAGGG
CaES1472	GD131354	ATC(mis1)	282	TCCCACATTTACACCACGAA	TAAAAATTCGAGGAAGGCCA
CaES1473	EL814259	GGA(mis1)	185	TTCTTGGAAAAACAGCCTGG	TTTTGGGGAAACCCCCTT
CaES1474	EL813850	AAG(mis1)	237	CCGAGGTACCCCTGGATAAG	CTGGCGACTAATAAGGACCG
CaES1475	EL814283	GGA(mis1)	205	CGGCCTATTTGAATCCCC	CTTCGGTTCTTTTTCTCCCC
CaES1476	EL812782	ATC(mis1)	105	TGCCTTCAGCAGGAAATCTT	AAATTTTGGTTCCCCAATCC
CaES1477	FG981182	GGA(mis1)	268	ATGGAGGGTCTTGATGATGC	CAGTTCCCCTATGGCAGAAA
CaES1478	FG981186	ATC(mis1)	189	CTTTTGTGCGGAAAGGACAT	TCATTGTTCCCATCTTTCCC
CaES1479	FG981282	AGC(mis1)	269	GTGACCTCTGCCACTGTCAA	GAGAGGGCTTTGGGGATAAG						SL2.30ch02	44065519	3e-66	Eu
CaES1480	FE193187	ATC(mis1)	93	GGCTCTGACCTAGGCCTTCT	CAAGCACAGCGAGAAAATTG
CaES1481	DV643251	AAC(mis1)	257	AAAGGGAAAATGGGTGGAAG	CCACAAGGACCTGCACAGTA
CaES1482	EB084446	ATC(mis1)	259	CCCCAAAGTTCAAGCATCAT	GCTTCAAAAGTTTCTCCCCC
CaES1483	EB084522	GGC(mis1)	285	GAGGCCACCACATTTTTCTC	TTCGTCATGTTGAAACCCAA						SL2.30ch01	64200494	2e-81	Hetero
CaES1484	EB084556	AAC(mis1)	246	AGCAAATTCCATGGTTCCAC	AGATCTCCGATCCAAAGGCT						SL2.30ch02	39224231	3e-64	Eu
CaES1485	EB084605	AAG(mis1)	198	TGAACGCTGCCTATACCACA	ATAAGCAGAGCCAACCATGC
CaES1486	EB084627	AAG(mis1)	235	TCCGGCCAATCAAAGACTAC	AAGTAGTAAGGTCCGGCGGT
CaES1487	EB084711	ATC(mis1)	228	AAGCCGTGGATCACTGTTTC	CCTTGCCCCATAAGCAATAA						SL2.30ch03	7263833	1e-68	Hetero
CaES1488	EB084863	GGT(mis1)	238	GCACTGAAAGAAGGAATGGG	ACCCCTTGCCACTACACTTG						SL2.30ch11	52267533	9e-66	Eu
CaES1489	EB084959	GGT(mis1)	205	TCGCTTTCTATGAGCACCG	CCAGTCCACCTATGCCTTGT
CaES1490	CO912102	AAT(mis1)	298	TCAAAGGGGAATTCTTTTTGTT	AGTGATTCTCCATTCGCCTG
CaES1491	CO912122	ATC(mis1)	165	GTGCTTTCTGCCAGATCCTT	GGGGCTGTCATTAGAGCAAA
CaES1492	CO912136	ATC(mis1)	118	TGCATACACAATCACTTTTGGA	CCTCGGATAATGAAGAGGCA
CaES1493	CO912217	GGA(mis1)	291	GAGCTGTTCGAAGATTTGCC	CGCCTTGCTAAACTTTGAGG
CaES1494	CO911377	GGT(mis1)	233	CGGCACTAACTCCTTCAAGC	CTACGAAGCGAGAATGGGAG						SL2.30ch01	82089837	1e-105	Eu
CaES1495	CO911701	AAG(mis1)	108	CTTAGTTGAACACCCCACCC	GGGCAGTTACTTGTTTTTGTTTTT
CaES1496	CO911948	AAC(mis1)	217	CCCCAAACATTTTCCTTCAA	TTGCCTTTCAAACCAAAAGAA
CaES1497	CO912144	AGC(mis1)	260	AGCTGCAGGGTCTTATGGAA	ATTGCTGCATTGGTGGTGTA						SL2.30ch09	62026455	3e-54	Eu
CaES1498	CO910871	GGT(mis1)	96	AAGCCATGGGCAAAGAAACT	AGGCACGGATGAAATTTTTG
CaES1499	CO910965	AAC(mis1)	96	CATTCAACGGCAAAACTCAA	TGCTGGATAGTTGTTGTCGC
CaES1500	CO910997	AGC(mis1)	129	TGCATGTCAGTTGTTGAGCA	CATTGTCGGATTTGGTGTCA
CaES1501	CO909701	GGT(mis1)	134	TTATGGGTTTCAGCCTGGAG	CAGTCTTCCTCCCATACCCA						SL2.30ch02	44992352	2e-84	Eu
CaES1502	CO909733	GGA(mis1)	198	AATTAAGCCAATTGCCGATG	AACGCCCTCTGTTAATTAGATGTT
CaES1503	CO909762	GGT(mis1)	169	AAGTCAATTTGCTGCCTGCT	GCCAGCAATAGTTCTGAGGC						SL2.30ch08	59683716	4e-68	Eu
CaES1504	CO908725	AAC(mis1)	227	CGAAGCAAAACTAAGAGGCG	ATACATATTGGCCCCGTCAA
CaES1505	CO908601	AAG(mis1)	300	GCAAAACAGGGAAATTGGAA	AGCTCAAACACCCGAAAAAC
CaES1506	CO908831	ATC(mis1)	137	TCATTCTTCCACTTCACGAAAA	CGGTCACCTCACTCCTTGAT
CaES1507	CO908873	ACT(mis1)	251	TCACACAACAAACATATTCCACA	GAATCCGATGTGCCTGAAAT
CaES1508	CO909196	AAC(mis1)	259	ACCCCACACTCCCTAAATCC	CGGATAAAGAAAACGGGTGA										Same markers as HpmsE024 reported by Yi et al. (2006)
CaES1509	CO907550	AAG(mis1)	169	TTTCCAACAATGGTCGTCTTC	GGAGTGAGTGGTGGTGGTTT						SL2.30ch08	59615673	2e-57	Eu
CaES1510	CO907671	GGT(mis1)	151	CCCAACGTAACTAATCGGCT	TCTTCACCGGTTTGTTCTCC						SL2.30ch05	63237167	8e-55	Eu
CaES1511	CO908232	AAG(mis1)	146	CTCAGGTGAAAAAGGAAGCG	CACATCACGAAAACCTCCCT
CaES1512	CO906361	AAT(mis1)	286	GGAGGAACGATGAAGTGAAAA	TCTGCGACAGTTCAAACAGC						SL2.30ch03	53576663	3e-65	Hetero
CaES1513	CO906416	AGC(mis1)	212	TGACATTGCTGCAGGTGTTT	AGCATTTCCTAGCTTTGGCA
CaES1514	CO906794	GGT(mis1)	145	CACCGAATGAAGAGGGAAAA	TCTTCAACTCCTTGGAAGCC
CaES1515	CO907185	ATC(mis1)	108	TCCTCATCGACCTCCTCAAC	TCCAATTTACCTCTGGGCTG						SL2.30ch03	2414237	5e-87	Eu
CaES1516	CO907064	ATC(mis1)	100	TGGTTACTTCTTCTCCGCGT	CCAGCAGTGGGAAGATGATT
CaES1517	CO907080	AAG(mis1)	195	GTGCCATTTCCATTAGCGTT	CGGTATCTTTCCTGGGTGAA
CaES1518	CO776927	AAC(mis1)	110	CACCGTACCACCATCTCCTT	GGGAAGTTGGTGGTTTTTGA						SL2.30ch06	40790728	2e-70	Eu
CaES1519	CO906341	GGT(mis1)	201	CCCAATAGTTGGGACCAAGA	TGGAGGCATATTAGCTGCTTG
CaES1520	CK901676	ACT(mis1)	243	GGATTTGGGATTGGGATCTT	GCGTGCCTAACAAAACCATT						SL2.30ch03	64309377	9e-86	Eu
CaES1521	CK901806	GGA(mis1)	219	TCATACATCCATACCGCGAA	GGAAATGATGCCTCTCCAAA
CaES1522	CA847518	AAG(mis1)	146	GCTGCAGGCAAAAACAGAAG	ATTTCAGCCTGGACACCAAG
CaES1523	CA525796	GGA(mis1)	300	TGGGAAAATCGCTACCAAAG	CATTTGCCAAAGCCTTCATT						SL2.30ch03	63216705	2e-53	Eu
CaES1524	CA526169	GGA(mis1)	185	CCAGGTTCTCTGAGCAAAGG	ACCACCGCCATAACCATAAC
CaES1525	CA847316	AGC(mis1)	296	TAAAGGGTTTTTGCATGGCT	CCAAGAAGGGAACATCTCCA
CaES1526	CA847317	AAC(mis1)	242	TACTTCCCTTAAGCCCCCTC	ATCTCGTTACTGCCTGCCAT						SL2.30ch09	61557163	6e-53	Eu
CaES1527	CA847450	ATC(mis1)	134	GTTCAGCTTTAGCTGTGCCC	CGTCATCATCAAAAGGGGAT						SL2.30ch01	70429016	1e-59	Eu
CaES1528	CA847457	AAG(mis1)	263	GGCACGAGGAATTTGTTACAT	TCTTGCAAGCTTCCCATTCT						SL2.30ch10	62934898	1e-62	Eu
CaES1529	CA526245	AAG(mis1)	238	TCAATATAATACTCCAAAAAGAAACCC	GCTGAGTTCTTGATTTGCAGG
CaES1530	CA525752	AAC(mis1)	103	AAACCCCAGTTTGTGGGAAT	GCCAACAGAACAAGTTTGGG
CaES1531	CA526089	AAG(mis1)	110	CTAAGATGTGCCAAGGGGAA	AAATGAACAATGAGAAGGACCAA
CaES1532	CA524748	ACT(mis1)	160	GGACGACAAAAGCGAACTGA	AATGCCGGTCTAACTGATCG
CaES1533	CA525048	GGT(mis1)	226	ACATGAACTTGGGTTTTCGG	AGCCAATTCATCTAGCAGCG						SL2.30ch09	67003381	7e-59	Eu
CaES1534	CA525460	AAC(mis1)	144	TCTATTTCACCATGGCAGCTT	CTAGCGATGGAGGAACTTCG						SL2.30ch05	61195295	7e-56	Eu
CaES1535	CA525340	AAG(mis1)	257	AAATAAAGGGGGTTGGTTGC	AATGGGATCAAGGAAATCCC
CaES1536	CA525245	AAG(mis1)	185	CCATTGTGGGTGTCCCTTAC	CGGTTTCATCTTCAGCGACT
CaES1537	CA525546	ACT(mis1)	116	TCAAATCTTACAGTGGCAACAGA	ACTGCTCACCTTCGTTCGTT
CaES1538	CA523880	ATC(mis1)	148	AAAAGAACTGGGCTGTCCCT	TTAACGGCACAATCACCTCA
CaES1539	CA523911	AAG(mis1)	158	AAGAAACCACAAACGATGCC	GCGTTAGTGTCTCCGAGAGG
CaES1540	CA524014	AAG(mis1)	242	AACGCCATGAAGAGACTGTG	TCTCTCCAAGGAGCACTGGT						SL2.30ch07	64545355	6e-57	Eu
CaES1541	CA524310	ATC(mis1)	201	AGAAGACCAACACACCGTCC	ACAACGGCAATGGTAACCTC
CaES1542	CA523580	AAG(mis1)	174	TTTGGTTTTTGTATCTGCCTGA	AGCAATGTGTTGGACAGGCT										Same markers as HpmsE110 reported by Yi et al. (2006)
CaES1543	CA522617	AAG(mis1)	240	TCTTGTTGTTTCTTTCATTTGGA	TCAGAGGGCTGACTTCGTTT
CaES1544	CA523416	GGT(mis1)	238	TTATGGGAACCAATCTGGGA	CCCATACATGGAAGGTCCAC
CaES1545	CA522630	AGC(mis1)	242	CCACCTTCCTGTTTATGCGT	TAAGGGATTGGCCGAATGTA
CaES1546	CA522903	ATC(mis1)	261	AAAATGTCGGGCAACTCATC	TTTGGGGTACTTACCTTTGATGT
CaES1547	CA523001	GGA(mis1)	149	TCTCACCCACTATATCAGGCG	AAGTATTTCCTCCGTTGGACC
CaES1548	CA523063	AAC(mis1)	284	CCAGCGCCAAAATACTCTTC	AGTTTGACCAACCCCATTTG
CaES1549	CA523134	ATC(mis1)	138	ACAAAACAGGAGCTCCAAGG	TCATCACTCCCACTAGCATCA
CaES1550	CA521875	GGC(mis1)	150	CACCGAATTTTCATTTTCCG	TCTGGAAGAAGAAAGCGAGC
CaES1551	CA521905	AAC(mis1)	235	GCTCTTCTCACTTGCACCAA	ACCACCTCCTCCTTTAACGC
CaES1552	CA522127	ATC(mis1)	202	TCCATTGATGGCCTAACAGA	ATCGAGGCATGATATGTCCA						SL2.30ch01	78345737	5e-74	Eu
CaES1553	CA522477	AAG(mis1)	138	TCTATACTCCCGCTGCCTTC	TCCTTTCTTCATGGGTTTGG
CaES1554	CA522502	GGC(mis1)	162	GAAACCCAGCAAAATCGAAG	AAGTGTTGGAGGAGGGAGGT
CaES1555	CA520906	GGA(mis1)	216	TAGCGGGTCAAACAAAAACC	TGAGCTCGTCTTGGTATTGC										Same markers as HpmsE096 reported by Yi et al. (2006)
CaES1556	CA521112	GGT(mis1)	168	GTATCAGTGTGCTGCGGAAA	GGAAAGGGAAGGAAGGAAGA
CaES1557	CA520654	AAG(mis1)	282	CTTCTTGCTTTCACTTGCCC	CTTGTTGAGGACCAGCATCA
CaES1558	CA521371	ACT(mis1)	187	TCGTCTGGCTTGGAAAAACT	CTTGAACATTTCTGCAGCCC
CaES1559	CA520979	AAC(mis1)	145	TCCTTTCCGTCCATTCTCAC	AAATGATGGCTGTGAGTCCC
CaES1560	CA521140	ATC(mis1)	95	AAATTGAGGAAGAAAATGCAGC	TGTTCCAACAGCTTCGTCAG
CaES1561	CA521230	AAG(mis1)	190	CGTAGCATCTCCGATGACAA	ATTCGCAACCTCGAAGAAGA
CaES1562	CA519794	GGT(mis1)	277	GGCGGAGGAAATATCGTGTA	GAACCAGGCCACTCATTGTT
CaES1563	CA519871	AGC(mis1)	90	ACACCGGTTGACAACACTGA	TGCAGCTGAAACCATGACTC
CaES1564	CA519972	AAT(mis1)	217	AGAATCCAGCGGTGAAGAGA	TCGAACAATAAGATCGGCCT
CaES1565	CA520255	ACT(mis1)	287	TCTGAATATTTTGAGCCCGC	GAGAGATGCGAGATTGGAGC
CaES1566	CA520276	GGT(mis1)	141	CTGGGCACACGGAATTTACT	AACCATTTCTTCATGCTGGC
CaES1567	CA520405	AAG(mis1)	166	TGCGATGAGTCATTGGTCTC	TTTGCTATCTGATACAGTCAATAGGT
CaES1568	CA520418	GGT(mis1)	158	TACAGCTGGTGTAAAGGCCC	TAGCAAGGCACAAACGTGAG
CaES1569	CA520512	ATC(mis1)	161	CTCGGATGCCGATGATTATT	GAGGTAGAGAGGCAACGCAC
CaES1570	CA519728	GGA(mis1)	94	CTCTGGATTTGAGGCAGAGG	CAGACGAGCAACACCATCAT
CaES1571	CA519775	AAG(mis1)	131	CCTTATCCCCAACAGCAGAA	ACTGGATGCCATGGAAAGAG
CaES1572	CA518581	GGA(mis1)	272	AGCCACTTTTGCTTTGTGAG	CTTTTGTTTCTGGAGCCGTC
CaES1573	CA518621	GGA(mis1)	154	TGAACAAAAAGCATTGGCTG	GGCTTTGTAACTGGCTCTGC
CaES1574	CA518714	AAC(mis1)	228	CATCTTCCACTGCAAGGACA	GGCCTTCATCATATCCCTCA
CaES1575	CA518987	AAG(mis1)	292	CGACCGGAGACAAAAAGAGA	AAACATTGCTCGGGTACTGC
CaES1576	CA518731	AAC(mis1)	90	CAATTGGCAACATGAGCAAG	CTGGCGAGAGCTCAGAGG
CaES1577	CA518943	ATC(mis1)	264	TGGCACAATGGCTATGTTGT	TCACCTCCAGGGAAATTGAG
CaES1578	CA517918	ACG(mis1)	282	CATGCACATGTGGTCCTACC	GAAGCAATCGCCGATAAGTC
CaES1579	CA518091	ATC(mis1)	216	CTGAGCCGTCGCTCTACTCT	ATCAGTCCAATCATGGCTCC						SL2.30ch07	59507307	9e-66	Eu
CaES1580	CA518125	AAG(mis1)	192	TATGATCGTGATGCAACGGT	ATTATGGGGGAAGGAAGGTG
CaES1581	CA518151	GGC(mis1)	194	TCCTTTAAACGTACAATTTTCTCC	GCTCACCTTGAAGTTCTGGC						SL2.30ch09	66048784	8e-54	Eu
CaES1582	CA517947	AAG(mis1)	247	TTGGGCGTTTTGTATTGGTT	TCAATTTCGAACCCTCAGGA
CaES1583	CA516578	ACG(mis1)	128	CACAAACCCCACCTCAAATC	CATTTCCCCCATTTCCTCTT
CaES1584	CA516784	ATC(mis1)	187	TCACTTTATCCGTAGGGCCA	CATATGAGAAGGTCCGCCAT						SL2.30ch05	64957350	9e-51	Eu
CaES1585	CA517048	AAT(mis1)	283	ACAAAGTCACGGTGGAGACC	CAGCTGCAAGACCTGCTATG
CaES1586	CA517196	GGA(mis1)	260	CAGCAACCAAACAAAATCCC	CGTACAAAACCCCAACATCC						SL2.30ch05	59241039	6e-54	Hetero
CaES1587	CA516769	ACG(mis1)	109	TTGGGTTCATTGTTGTTTTCC	ACCTAGCCGAACGAACAGAA
CaES1588	CA517453	AAC(mis1)	221	TCAGTTGGCAAAGTCGTGAG	GGAATTTGGGTATGTGGTGG
CaES1589	CA516096	ACT(mis1)	212	AACAACAACGCAACAGCAAC	GCAGCATGGTTCTTGAGACA
CaES1590	CA516181	AGC(mis1)	271	GATTACAGCTTGCCCACCAT	TCTCCTGGTTGAAAAATGGC
CaES1591	CA516329	AGC(mis1)	228	AGATCCACCACAGCAAAACC	CGCAACAACTTGACCAGAAA
CaES1592	CA516383	AAC(mis1)	254	GAGGCTCAACAAACCAGTCA	GTGCGTTGCCTCTCTACCTC
CaES1593	CA515626	AGC(mis1)	154	AAAGATCGAGACGCAAGTGG	CCTTTGAGAGGCTTTGATGC						SL2.30ch09	59612463	3e-59	Hetero
CaES1594	CA514583	AGC(mis1)	183	TGCAGAAAAGAGAGCAAGCA	CGGAGTGAACTTGCAGTGAA
CaES1595	CA514802	AAT(mis1)	281	GGTTTTCCAATAATGGCTTCTTT	TTTGCAACTGGCCAAACATA						SL2.30ch06	33681134	8e-58	Eu
CaES1596	CA515505	GGT(mis1)	192	TCCCCAGACCCTACTTTGTG	CAACAGACATTGGGACATGC
CaES1597	CA514028	AAT(mis1)	278	TGAATCTAAAAGGGCATCGG	TATTAAGAGCAGCCCCCTGA
CaES1598	CA513930	AAG(mis1)	248	TCTCCACCAACTACTCCTCTCA	TGGAATTGGATTTCATTGGA
CaES1599	BM067496	AGC(mis1)	250	AACCAAGCGTCGTCACAAA	GGTCCGTTATTGTTGGTGCT
CaES1600	BM068288	ATC(mis1)	124	GATACGGCAGAGCCAGAAAG	CTTGCTCCTCCTGTCCAGTC
CaES1601	BM067748	AAG(mis1)	109	GACCCAAGGATGGGAAAAAT	TGAGGGTCATGGAGAGGAAC
CaES1602	BM067316	ATC(mis1)	272	TGTTTCTTCCATTCACGTATGC	GGATTGAATACCAGCCCAAA						SL2.30ch08	59259421	1e-75	Eu
CaES1603	BM066613	AGC(mis1)	179	CATCAGTTGGGCTTTGGTTT	TGCAGCAGCTTGTTGCTAGT
CaES1604	BM065682	GGT(mis1)	166	TGTGACAACATTGGAGCCAT	ATCTCCAAAGGCAGCAAAGA
CaES1605	BM065716	AAC(mis1)	233	TGATGAGCATCGAACAGGAG	TCAGACCCCTCGGTAACATC
CaES1606	BM065844	ATC(mis1)	258	GCGCTGGCTTATATCGAGAG	GGCAGCTAACTGACTGAGCC
CaES1607	BM064684	AAC(mis1)	95	TACCCTCCTCACACTTCGCT	TTTTTCCCACAAGATATCCATAA
CaES1608	BM064843	AGC(mis1)	159	TATGGTGCAATGTTGAGGGA	TGTGCCTGTCAAGAGTTCCTT						SL2.30ch11	5232710	7e-90	Eu
CaES1609	BM064995	AAG(mis1)	242	ACCAAAGCGTTGAAGGATGT	TTAGCAGCACCCCTGCTATT						SL2.30ch10	1219496	2e-69	Eu
CaES1610	BM063440	AGC(mis1)	142	CAAGCGTAAGCGGAAGGTAG	AGGAGGTGAGGGTGTAGGCT
CaES1611	BM063665	AAT(mis1)	202	AGGAAGCTGGCTTGTGACAT	ATGGGTCCCAATGATTGTTC						SL2.30ch01	70797191	6e-87	Eu
CaES1612	BM063930	AAG(mis1)	285	ACGAGTGGAAGAGTCGAGGA	TGCAGCTTTTTCTCCCTTTC						SL2.30ch09	3825871	8e-64	Eu
CaES1613	BM064174	AGC(mis1)	277	GGGAAATTGCTTGTCGATTG	CTTTCCGCCATAAGGATTCA
CaES1614	BM064227	AAT(mis1)	234	TCCTTTCCAGGATTACCGAA	ACAGAGACGGGCCCTAGATT
CaES1615	BM063946	AAC(mis1)	282	TCAAATTCCGCAAGTGTTCA	GATATCTCGCGACTTGAGCC
CaES1616	BM064406	ATC(mis1)	164	TTTTGAGTTGAGACGAAGAGAGA	CGGGTTGAGTTCTTTGAAGG
CaES1617	BM062740	AAC(mis1)	135	TGCCAGCATTATGACTGAGG	CCGCTTTCGATAGTCTCAGC						SL2.30ch05	2614806	8e-93	Eu
CaES1618	BM062785	AAG(mis1)	173	CGACGCAATCAGTGTTCATT	CTTAGGCGGTGGTAAGGGAT
CaES1619	BM062971	GGA(mis1)	170	TTGCTTGCAAGAGAAGCTGA	AAATGATGAGGCATTGGAGC						SL2.30ch07	59390909	2e-51	Eu
CaES1620	BM061936	AAC(mis1)	182	GATTTGCTTTGCCGAAGAAG	AGGAGTAACTGGCGGTCCTT						SL2.30ch10	57631095	1e-76	Hetero
CaES1621	BM062066	AAG(mis1)	195	CACAGAGAAAATTCTTGATGGG	ATCAAGTCCACCTTCGTTGC						SL2.30ch03	54455073	6e-71	Hetero
CaES1622	BM062270	AGC(mis1)	258	ACAACGGTTTCCTAGCCCTT	GTTGCCATATTTCGCAGTGA						SL2.30ch06	34033246	4e-58	Eu
CaES1623	BM062128	AGC(mis1)	290	ACATCAGCATCAGCAGCATC	CGATAGCAAGAGAAGCGTCC
CaES1624	BM062329	AAC(mis1)	289	TGACTGAGATCTTCTTGCCTCA	ACGAATCCACAAAAATTGGG
CaES1625	BM059633	ATC(mis1)	256	TTTGAAGGGCATTTAGTGGC	TGCTGCAGGTACAGATACGC
CaES1626	AA840659	AGC(mis1)	136	CATGGGATAACTCCAGTGCC	TACAATGCTGCCATCCTACG
CaES1627	GD094842	AAAT(mis2)	295	TTTGCATTTCCTTAATGGGC	CCACTTTTGGCTCGAGTTTT
CaES1628	GO345198	GGA(mis2)	287	GCACGTGAGATCACCCTCTT	TACGCATACTGCTGCCAGAC
CaES1629	GD100333	AAAT(mis2)	245	GTTTTCGAACCCTTTTCGGT	AGTCCAAAAGTGATCCCGTG
CaES1630	GD079069	AAAT(mis2)	271	TCGATTACATGCCATACGGA	CTTCGACCCATTTCACCTGT
CaES1631	CO909989	GGGA(mis2)	216	CCAACCAAACTTCAACTCCC	GATGCACCCACCATTATTCC
CaES1632	BM059866	AAAT(mis2)	193	CTGCGATTACTCCTCCTTCG	GAGGGAAACCGGTACACTTG										Same markers as HpmsE134 reported by Yi et al. (2006)
CaES1633	GD085996	ATC(mis2)	178	TGGTGGCCTCTAATCAGCTT	TTTGACTTTTTGGGTGGAGG
CaES1634	GD056787	GGT(mis2)	261	AAGGGGCTGTCCTTCCTTTA	CTGCAAAAGTCCCCACTGAT						SL2.30ch06	31533214	9e-70	Eu
CaES1635	GD107219	AAG(mis2)	189	TGGGGATCACAAGAAGGAAG	TGTCCATCATGGTTCTTCTCC
CaES1636	GD052620	ATC(mis2)	268	GAACTCACAGGGCAGGACTC	AAGCAAGAAATTGCTCTTCCA
CaES1637	GD094086	AGC(mis2)	173	CATGCGATTAGCAGCCCTAT	TGAGGAACTACATGATGGGAA
CaES1638	GD085740	AGC(mis2)	112	ATTAAACAATCCGCCGTCCT	GCTGCACTTGTTGTTGCATT
CaES1639	GD072351	AAC(mis2)	152	ATTAGCGGCAGAAGAGGGAT	CCGATTCCAGGTTCAGTTGT						SL2.30ch03	64704725	7e-58	Eu
CaES1640	GD071589	ATC(mis2)	187	CTGTTGAGAATTCCGCCAAT	TCAACACCACCACCATCAT						SL2.30ch12	3611486	2e-61	Eu
CaES1641	CA523697	AAG(mis2)	265	AAAGACCAGCTGCGGTAAAA	CCCCTTTTGGAGACTGAACA
CaES1642	GD132201	AT(mis2)	184	CACGAGGGTTACTATTACTCATGG	CACTTGGCTAAACGGAGAGG
CaES1643	GO345357	ACG(mis2)	222	TGAGGAAGCAGCCAAAGATT	CCATTAGCAATGGCTCGATTA						SL2.30ch03	64026536	1e-102	Eu
CaES1644	GD053826	ATC(mis2)	223	GGCCGTCATTAGTAAGCCAA	ATGAGGTTCCTCCGTCCTCT						SL2.30ch01	73573786	1e-71	Eu
CaES1645	GD125405	AAG(mis2)	269	GGAAGTTCCTGCTGATGAGG	TGGGTTTGTCGTCACTGAAA						SL2.30ch04	63111759	4e-79	Eu
CaES1646	GD066005	ATC(mis2)	151	TTTCTTGGATTCTTGGTGGG	CAAATGCCCCGTATCCACTA
CaES1647	GD130012	ATC(mis2)	275	CATCCATTGCACGAATTTGA	TGGAACAGTTCTTCCATCACC
CaES1648	GD100992	AAG(mis2)	230	ATTTCAAACCACCCGTTGAG	GAAGAGGAGGAGGAGGAGGA
CaES1649	GD070088	ACT(mis2)	265	TGTTTCACACCCTTCAAACG	TGCTAAATCAACACCTCCCC
CaES1650	GD124410	ATC(mis2)	111	CTGGAAGCAGGGTCAGTAGG	TGTGGAATGCAATGGAGATG
CaES1651	GD077378	AAT(mis2)	112	AAGCGCTTTACCAAATCCAA	TGGAGGCTTGAGGGTAAATG
CaES1652	GD112906	AAC(mis2)	233	CAAGTAGAAAGGAGCCGTGC	TCAAAGTGTAAAACCGGAATATCA						SL2.30ch02	36085387	1e-74	Eu
CaES1653	GD102044	AAAT(mis2)	179	GATCATCCACCCATACGACC	GCACGTGGAGGATTGCTATT
CaES1654	GD089885	AAC(mis2)	124	TCGCCTCTCCTTCTCCATTA	AATTAAGCGGAAATTGGGTC
CaES1655	GD074814	ATC(mis2)	166	TGAGGGTTGTGGATGTTGAA	AATTGGAATGAACCCCAACA						SL2.30ch03	58639918	7e-84	Eu
CaES1656	GD053522	AAAT(mis2)	123	AATTGGTCGAAACCCATTGA	TCAGCCCATAACCGCTTTAC
CaES1657	GD088408	AAT(mis2)	187	GAAGCACAAGGGCAACAACT	GCCACCAGAGAGGGAAAGTA
CaES1658	GD101976	GGC(mis2)	90	GGGTGTTATGCAACAGCAAA	CCACCACTCTGCCTACCATC
CaES1659	GD053918	AGC(mis2)	291	CGGCAGCCGTATTATCTCTG	AGTCCACCAATCAAACCAGG						SL2.30ch07	62610483	1e-74	Eu
CaES1660	GD093138	AGC(mis2)	107	TACCTCCAAGAGATGGGCTG	TCAATTGAACTCTCATAATTTGTCC						SL2.30ch09	4838867	2e-86	Hetero
CaES1661	GD091401	AAG(mis2)	216	TGGGGTAGGGGAAAGGTAAA	AATGGAGGATCATGCGATTC
CaES1662	GD094359	AAAT(mis2)	127	TTATCACCAGACCAATCCCC	GCATATCACCACAAACCACG
CaES1663	GD069584	AAC(mis2)	239	ATGAATTCCGAAAATCAGCG	CCCAGCTCCATGAATTGTCT						SL2.30ch02	39570846	7e-84	Eu
CaES1664	GD127178	AAG(mis2)	183	AATGGCCTGCACAATTTCTC	CCAAAACGTCTTACCGCAAT
CaES1665	GD114106	AAC(mis2)	127	GGTGCCCGCTTTAATACTGA	CGGAGTAGCCATTGTTGTTG
CaES1666	GD061477	ATC(mis2)	261	TCATATCATCCTCCGCAACA	AATGGAAAGCTGCAAGGAGA						SL2.30ch01	84791227	3e-76	Eu
CaES1667	GD097408	AAG(mis2)	289	ACGAGGCTCCCTCCATATTT	ACGGCGTTGCTACCACTATC
CaES1668	GD097410	GGT(mis2)	147	AGGGCTGGTGGTTGTTACAC	ACATTCCCTTGCCAAGTGTC
CaES1669	CO909306	GGT(mis2)	129	CCATCTCCATTACCTGCTCC	TGAGGACATTTTCAGGGAGG
CaES1670	CO908136	AAC(mis2)	222	AAGGGTTTCAATTGTCGTTGA	GTTGAAATCTGGGTTGCCTG
CaES1671	CK901692	AGC(mis2)	132	CAATCGTCCTCTCAGCAACA	AACTGTATTTCCGGTGCCAG
CaES1672	CB164968	ACT(mis2)	282	TAAGGAGACGTTGACCGGAG	ACAGAAACCCATTCCTCACG
CaES1673	CA520225	GGT(mis2)	191	TTTCAAGTGTGGCGAGTCTG	GGGTAGAGGGTTTCACAGCA
CaES1674	CA518021	AAAT(mis2)	175	ATGAGGCTCCTTCAATCAGG	CGTAAAACTCGGAAAAAGCG
CaES1675	BM068380	ATC(mis2)	237	AATTCCAGACGCGTCGTTAC	GGAGGCAAGGGAGAAGAATC
CaES1676	BM067586	AAAC(mis2)	179	TCGGATTGGACACTATTTTTGA	GGAATTCTGTTGACCGAGGA
CaES1677	GD071478	AG(mis2)	271	TGGGAGAGGCCCTATTTTCT	TAAGACTTTTTCGGCGATGG
CaES1678	GD130333	AT(mis2)	165	ACATTTGCAGAGCCCAATCT	CGATTAAGCTCAGGGGATCA
CaES1679	GD104907	AG(mis2)	292	CACTCAAGGGTATGAGCTATTGG	CCCACCGTCCATGGTAAGTA
CaES1680	GD114562	AT(mis2)	297	GGGTGGTGAGATTGAGGAAA	CCACCTAAGACGAGGAACTGA
CaES1681	GD108592	AT(mis2)	202	TGCCAATCCTTCTCGATCTC	AAACAGCACCTTCATGAGCA
CaES1682	CO776772	AC(mis2)	134	GTTTAGCGATCGCCATTTT	CCCCTTAATGGTTATCCCGT						SL2.30ch06	41556416	3e-58	Eu
CaES1683	CA517366	AG(mis2)	153	ACCACAACGCACTGTCACAT	GTTCGCCGTATTCTTTGGAA
CaES1684	GO344448	AGC(mis2)	192	GTCTGATCCACCTTCCTCCA	TCAGCTGCAATCTCTTGTGC
CaES1685	GO345547	AAG(mis2)	142	CCAAGCTTTCCAATTTGATGA	TTCCAATGAAGCACAAGCTG						SL2.30ch03	55986685	7e-72	Eu
CaES1686	GD055275	GGA(mis2)	226	TTCCTGAGGAGGAGGACGTA	CGATAAGAGTGGCCTGCTTC
CaES1687	GD134441	AGC(mis2)	275	ATGTGGGTGAAAAGGCAAAG	ATGCCGATGGCTGTTTTTAC						SL2.30ch09	61758908	2e-52	Eu
CaES1688	GD063911	GGA(mis2)	278	ACAAGAAGTGGAGGGTGGTG	CACAAATGCAAATCCTCTGC
CaES1689	GD068172	ATC(mis2)	146	TCAAACAAGTGTCGCTCTCG	GACACACCCTTTGGAGCAAT
CaES1690	GD098461	AAT(mis2)	293	ACCAAATGTGCGTTGTTTCA	TTCAATACCCATCCCTCATCA
CaES1691	GD135160	AAT(mis2)	135	AAATTTGATGAATGGATGAGGG	CACAAATACAACGCACCACA
CaES1692	GD053824	ATC(mis2)	299	GCACGGTGAAAAGAAAAAGC	GTATCGCAGCTAGAATCGCC						SL2.30ch06	36207769	2e-84	Eu
CaES1693	GD092661	ATC(mis2)	274	TGAGGGCAATAAGGGAATTG	CAGGGATTCTCCAACAGCAT
CaES1694	GD105709	AGC(mis2)	232	GATGGCCTCACAGAGATGGT	CAACAAAAAGTACCACGCCC						SL2.30ch04	61535888	2e-64	Eu
CaES1695	GD056045	AAG(mis2)	136	ACGGCTTTCTTCGAACGTC	CGTCGCCAGGAAATTAAAAA						SL2.30ch02	45570123	2e-75	Eu
CaES1696	GD052632	AAC(mis2)	256	TCACAGATGGGGCCATTATT	AGTTCCGATGTGCCTTTCAC						SL2.30ch01	59258664	9e-83	Hetero
CaES1697	GD100489	ATC(mis2)	209	AATGGAGAATGAAGCATGGC	TGCAGCTTTTGCAAATCATC						SL2.30ch01	89594572	6e-76	Eu
CaES1698	GD128180	AGC(mis2)	239	TTGTTTCACATGGGATTGGA	TGAAATAGCGGACCCAAGTC						SL2.30ch02	46856013	3e-94	Eu
CaES1699	GD103008	GGC(mis2)	145	AATTCTTGGGTTTCAATGCG	TCGTTTTCCGAGACCAAATC
CaES1700	GD120770	AAT(mis2)	293	TGATGGAGGGGAAAATTGAG	CATTGCTGAAGCTTTGTCCA
CaES1701	GD116744	GGC(mis2)	271	TTAACCACAAGCGAACACCA	CCCTTCTCAATAGCACCCAA
CaES1702	GD058214	AAC(mis2)	232	TCATTTGAACATAACCACCACAA	CCAGTGAGTTGGGAGCAAAT
CaES1703	GD115920	AAG(mis2)	219	CCTTTGCCACAGCAAAACAT	CAACGCTTGATACTGCCAGA
CaES1704	GD105125	AGC(mis2)	142	TACATCGCAGTCCAATCCAA	CCAACGGTTTGTGTGTCAAG
CaES1705	GD074286	AAC(mis2)	276	TGAATGCCTCCACTTCTCCT	TCTCAACGTCTGAGGCCTTT						SL2.30ch10	62363087	8e-84	Eu	Same markers as HpmsE065 reported by Yi et al. (2006)
CaES1706	GD112283	AAG(mis2)	91	GCACGAGGCTCATATTTTTCC	TGGATGCTGTCCAAGAATTG						SL2.30ch01	68105614	3e-76	Eu
CaES1707	GD098824	ATC(mis2)	250	CACGAGGAGAAGAAAGACGG	CAAAACCTCTCGAAAGCCAA
CaES1708	GD119337	AAG(mis2)	181	CTCTATCGGAACCTGCTTCG	TGCAGGACAGAGCATGGTAG						SL2.30ch05	20268681	2e-64	Hetero
CaES1709	GD119008	GGA(mis2)	172	CGGAGGTGAAGAAGCAAAAG	TTCCAGCCATCATCGTCATA
CaES1710	GD066371	GGC(mis2)	231	CCATATTATCCGACGAACCG	CGGATCCGAATTCCTGTAGA						SL2.30ch09	61256579	2e-66	Eu
CaES1712	GD119958	AGC(mis2)	229	GCTGCTATCGCTGATTCACA	TACCATGCAAGCCTTGTTGA
CaES1713	GD099339	AAG(mis2)	283	AAAAAGGGGCCATTAAGGTG	AAACGCAAGTCACAAGGTCA
CaES1714	GD100053	AAC(mis2)	250	AATTCCCAAGAATCCCGAAC	CACGTTTCTTCCTAGCTGCC
CaES1715	GD062679	AGC(mis2)	251	ATGCTCAACCACAATCACCA	ACTGTTGGCACCTCCAAGTT
CaES1716	GD101247	ATC(mis2)	273	AGAGCAATGGAGGTTCGCTA	AGCATCTGGATTCGATGGTC						SL2.30ch10	2906008	2e-55	Eu
CaES1717	GD105662	AAG(mis2)	262	TTCGTCTTTCCAGTCATCCC	CCCTACAACTGAACGGGAAA						SL2.30ch01	767062	5e-52	Eu
CaES1718	GD089236	GGT(mis2)	158	CCACCTTCATTGGACAACCT	GAAGATGACAGGACGAAGCC
CaES1719	GD053652	AGC(mis2)	209	GACCAGTAAAACAGGCGACC	CTTCAGAATCTCCACCCGAA						SL2.30ch09	65278336	1e-94	Eu
CaES1720	GD093611	AGC(mis2)	129	GGAGGGGGAGGTGGTAGTAG	ACCAGCAACAAAATCTTCCG						SL2.30ch08	59323245	8e-65	Eu
CaES1721	GD057436	ATC(mis2)	268	TCAAAGGCACATGCTCTGTC	CAAAAGCACTCTTTCCTGGC						SL2.30ch06	33671186	8e-80	Eu
CaES1722	GD077047	AAG(mis2)	250	AAAGATGGCGAATGAGTTGG	AGCAATTTCACGGCCAATAC
CaES1723	GD129849	AAT(mis2)	127	GCCTTCTCAAGGAGGGAAGT	AGATAACCTGCCGAATCCCT						SL2.30ch10	63449459	3e-70	Eu
CaES1724	GD097620	GGT(mis2)	252	CTTCACAAGCTGTGGGATGA	TCGAACAGACATCGAGTTGC
CaES1725	GD124990	AAG(mis2)	264	CCCAGAAGACGAGGCTACAG	CTCTCACGGAGAACCGAAAG						SL2.30ch03	7416593	4e-66	Hetero
CaES1726	GD097602	AAT(mis2)	238	AAAACCAAACCCACTTTCCA	TCAGCAGCTATAAGGGCAGG
CaES1727	GD090280	AGC(mis2)	180	TTCAAGCGCAATTGTATTCG	TTTGAAATTGCTGCTGTTGC
CaES1728	GD075273	AAG(mis2)	267	AACATGCTATGATGTGGGCA	CCTCCAGCTTCTTCACTTGG
CaES1729	GD100338	AAG(mis2)	264	ATCAAATCGCTCGCACTCTT	TCTTCTTCACTGCTACCCCG						SL2.30ch03	62114474	3e-85	Eu
CaES1730	GD125600	ATC(mis2)	169	CGTTGGGTGAATTTGAGCTT	ACAAGAATAAGGCGTCCAGC						SL2.30ch09	59067137	5e-90	Hetero
CaES1731	GD097892	AAT(mis2)	299	CACAAGCAACTTCCCCTGAT	AGGGAGAAGAGACGATGACG
CaES1732	GD086889	AAG(mis2)	184	TCACCGTTCGACATTGTATGA	AATCGGCAGGTGTACGAATC
CaES1733	GD093261	GGC(mis2)	92	GCCGTGTCAAGAGGAAGAAC	ATCAGCGCTCCACATAGCTT						SL2.30ch04	448452	6e-60	Eu
CaES1734	GD098717	AAG(mis2)	181	TTGACAGACTGATTTGGGCA	TTTTGGGAAATGAGTGCAAA
CaES1735	GD075598	GGA(mis2)	170	TCTGCACAAGATCCAACTGC	CCAAACTTGTCCGTCAGGAT						SL2.30ch03	49240525	2e-59	Hetero
CaES1736	GD081345	AAG(mis2)	291	CCACCCCCTTCTCTTTCTCT	AAAAGTGTTGTTGGCCTTGG						SL2.30ch01	77154371	2e-53	Eu
CaES1737	GD127303	AAG(mis2)	203	TTCCCAGTTCAATTCCTTCG	TGACCAGAGGTAGAGGTCGG
CaES1738	GD104924	AAC(mis2)	95	GGCTAGCTTGTCCTGTGAGG	TTAAGGCAGCAAAACAAGCC
CaES1739	GD054710	ATC(mis2)	279	ACAAAATGGGGACCGTCATA	GAAAACACGCATATTGCACG
CaES1740	GD059965	AAG(mis2)	249	CGAGGCTTAACTCTCTCTGCTC	GTGGGAAAAGTGTTGCTGGT						SL2.30ch01	89551938	1e-60	Eu
CaES1741	GD060573	GGT(mis2)	233	CACGAGGCATACCCAAATCT	CAAGAAGTTCTCCGATTCGC
CaES1742	GD067646	GGA(mis2)	248	GCGTTTCGAGGAAGTTTCAA	TTCTTCTCCTCCTGCTGCTC
CaES1743	GD121521	GGT(mis2)	299	CATGCTGCTAACATTGGTGG	ATTTTGACAGGCTGAGGTGG
CaES1744	GD115729	AAC(mis2)	164	AAAACACCATTCCGATGAGC	TCCAAAAAGCAGCCAACAAT
CaES1745	GD104525	AAG(mis2)	205	GTTGCGTCCTCCAAAAATGT	TCATTCGTCAAGGGAAGAGG
CaES1746	GD123821	AAG(mis2)	129	GGGACGTTAAAGGCTTTTGTT	CGAAGGCCATCATAGTTGGT						SL2.30ch02	29802698	1e-52	Hetero
CaES1747	GD123858	AGC(mis2)	231	AGCGAACATCAAGGTGGAGT	AAGCTGAAGCCCATGTCATC
CaES1748	GD096235	AAT(mis2)	299	AACTTTCGCGGTCAATGAAG	CCAATAAAATGGACTGGAAGC						SL2.30ch02	37191720	3e-96	Eu
CaES1749	GD103085	AAG(mis2)	136	TCTTGAATGCCTTTTGTCCC	ATCAAATGCATCAAGCTCCC						SL2.30ch02	38555130	8e-91	Eu
CaES1750	GD123803	AAT(mis2)	274	GGGACTACATCCACAAGGGA	TTCGGAAGTGTAGGTCCAGG
CaES1751	GD103015	AAG(mis2)	133	AGAAGAAACCGAGGAAGAGGA	GCATCTGCTTAGCCTTGGAC
CaES1752	GD068580	AAC(mis2)	245	TTTGCGATGTCTTCATTTGC	CGTTGATCACAAAGATTGTGTCTT
CaES1753	GD097429	ATC(mis2)	185	CCCAAAAAGTCCCAAGACAA	GGATCAAGCCTAGCAGCATC
CaES1754	GD109111	ATC(mis2)	282	TGCTTACGTGCATCCTGTTT	TGTTGAAGCGCTCTCTCTGA						SL2.30ch02	39662502	5e-52	Eu
CaES1755	GD121834	GGC(mis2)	227	GAAGGTCGCCCATCTCATTA	TATAAGCGGGGACATTGGAG						SL2.30ch02	42449858	1e-59	Eu
CaES1756	GD134952	AAC(mis2)	227	TTCCAACAACTCCTCCTTGG	ATAGGGTTTTGGAGAGCCGT						SL2.30ch04	1125379	1e-100	Eu
CaES1757	GD068918	AAG(mis2)	196	TCTCCCTATCTGCGTTGCTT	GAATCGGAGGAGTCAGACCA						SL2.30ch10	1221070	2e-64	Eu
CaES1758	GD102285	AAG(mis2)	292	CACGAGGCAACAAGTGAAAA	TGGTCCTGTCTGTCGTGAAG
CaES1759	GD090996	ACT(mis2)	98	TCTTCATCAAGACCAGATCTCAA	ATGCCACAAAACATGTTGGA
CaES1760	GD128310	AAG(mis2)	210	AACCTTTTGCCGTGTGAAAC	TGCACCCAGTAGAACAGCAG
CaES1761	GD073432	AAT(mis2)	119	ACTCACATGGCACCACATCT	TTGTATTTTGGGTCAAATGGG
CaES1762	GD064000	ATC(mis2)	183	TTGGGGTTTTTGTTTCTTGG	TTTCCTCATCCCTTGTCAGC
CaES1763	GD113442	GGC(mis2)	179	GAAGAACCCGTGCTAATGGA	GAGGCATAGTGGGAACCGTA						SL2.30ch02	40955809	2e-86	Eu
CaES1764	GD117898	AAG(mis2)	298	GAGAAAATTGTTGGGGTGACA	CTCCCCCAAACTAAACACAAA
CaES1765	GD095888	AAT(mis2)	107	GAGAACATAAACATGCCTGCC	TGGGATTTCAATTGTGGTTTT
CaES1766	GD087475	AAG(mis2)	277	GATGGGTGGTGCAATTAGGT	TTTTCTTCGATTTCCCAACG
CaES1767	GD118607	AAG(mis2)	208	GACATCCGTGAATCGGACTT	TTACATTCTCGGCATCACCA
CaES1768	GD074414	ATC(mis2)	294	TTCGACTCGTTGGATGATGA	TGGAACCCCTTTCTCCTTCT						SL2.30ch01	68663001	4e-64	Eu
CaES1769	GD089098	ACT(mis2)	200	CCTGATCCACAAACAAAGCA	GTTGGGTGGATAATGGTTGC
CaES1770	GD092251	GGT(mis2)	279	CACCTTCAATCCTTCCTCCA	GAACACCAGGTATGAGCGGT
CaES1771	GD069872	AAT(mis2)	157	ATTCCCAACATCTGACCACC	GGGATTGTGGTGACTGGATT
CaES1772	GD093904	GGA(mis2)	207	CTCCCATCAACAGAAGGACC	GGTGAGTTTGAAGTGGGGAA
CaES1773	EB084685	ATC(mis2)	197	AGGCGCAGGGATTTAAAGTT	TTCATCAATCGGCCACACTA
CaES1774	CO911253	AAC(mis2)	105	AGCCACCAAATGTTGTCTCC	TGTGGTGATGATGATGTTGTTG
CaES1775	CO909993	AGC(mis2)	101	TTATGGCGTATCAGCAGCAG	GGTGTCCCCAAAAGGAGAAT						SL2.30ch04	63920139	4e-64	Eu
CaES1776	CO908118	AAG(mis2)	130	CTATTCAATGTCTGGCGAGG	GTCCCGGGATATAGATGGCT
CaES1777	CO907607	GGT(mis2)	266	TTCTCTCTTGGCGCTCTCTC	AAGAGAACGGTGATCATGGC
CaES1778	CO776624	GGA(mis2)	235	GCACCATTTCGTATGGCTTT	GGGCAACATCCTTGTCAACT
CaES1779	CK901567	AAC(mis2)	247	CAGGGAAACCTCAAAAGCAG	ATGACCCAACAATTTCCCAA						SL2.30ch03	9364345	4e-57	Hetero
CaES1780	CK901869	GGT(mis2)	280	GGGATGACGTTAGTTGGGTG	ATGCCTTTCCAAATCACAGC
CaES1781	CA525678	GGT(mis2)	139	TCTTCCATTTCTCCACAGCA	TCCAATTTTGTCCCTGCTTC
CaES1782	CA526070	ACG(mis2)	202	CTGATCATCTTGTTATCCACCA	CGTGGGAAGTGAGAGATTGG
CaES1783	CA523960	GGA(mis2)	218	GAATTTGCTTGCTTCGATCC	TACTACCTGACACCCCAGCC
CaES1784	CA523421	GGT(mis2)	142	GCAACTAAGCCTAACGGCAC	GACCGCGGTTTGGTCTATAA
CaES1785	CA519555	AGC(mis2)	187	ACCCTGTTGCTATTGATGCC	TGCAGATTTTGAGGCTGTTG
CaES1786	CA517798	AGC(mis2)	181	GAAGGATACGTGGCCGTAGA	TGAATCCCCACATGAGCATA
CaES1787	CA517258	GGC(mis2)	298	CTCCTCCCCTCACTATTCCC	AGCTCTTTGTCCTTCCACGA
CaES1788	CA516103	GGC(mis2)	184	GGTCACGGTAAAGGGAACAA	GCCGCCTTCTTTCTCTTTCT
CaES1789	CA515341	AAT(mis2)	287	ATTGTTCATCACCAATGGCA	CCAAGTAGAGCCACCACCAT										Same markers as HpmsE064 reported by Yi et al. (2006)
CaES1790	CA513834	GGT(mis2)	240	TGTGGGATAATAAATATGGGTGAA	CTCGACATAGGGCGAAACAT										Same markers as HpmsE014 reported by Yi et al. (2006)
CaES1791	CA514054	ACG(mis2)	243	CTCAACCCACAACACCCTTT	ACCACCACCCCAGATACAAA
CaES1792	BM068464	AAT(mis2)	154	GGGATCGTGGGGTGTTAATAG	GCCGCTCACAAATGTTGTTATAC
CaES1793	BM066720	GGA(mis2)	103	GGCACGAGGTTACAGAGGAT	TGATCGAGACGTGCATTTTC
CaES1794	BM067355	AAG(mis2)	134	GGCCGCTCTAATTTTTCCTT	GGATTGCTGAACTAGAAAAAGAAC
CaES1795	BM066117	GGT(mis2)	254	AGGACTAGGTGGTGGCATTG	GTGACGTTGCAATACGGATG
CaES1796	BM063450	AAG(mis2)	222	TTTTCCTCAGGGAGGTGATG	CTGGAAATGGAAAGAGGCAA						SL2.30ch01	86328035	2e-54	Eu
CaES1797	BM062654	AAT(mis2)	254	GGTTGAAGATTGGTCGGCT	CAGCTCATGTGACAACCCTC
CaES1798	BM061521	AAT(mis2)	299	AGGAACCATTCGGAAGTGTG	CTTCCCCTCTTTGCCTCTTT
CaES1799	BM061993	ATC(mis2)	224	TGGCCATTTGTTCTTCCTCT	GCGATTTTGTGGGGAAAATA
CaES1800	BM061815	AAC(mis2)	283	TGCGGTTTTATATCGGTGGT	CCAACATCTCCAGCAAAACA
CaES1801	GO345848	AAAC(mis2)	296	TTTCAGGGTTGTAGTTCGGG	CCAAATGCCCCAACACTCTA
CaES1802	GD125097	AAAT(mis2)	289	ATGGGAAGTGAAAGATCGCT	AGTTGTGGCCCTTATCTTGG
CaES1803	GD056824	AAAC(mis2)	136	TCAATGCCCAAAAACAATCA	TCAAACAAGTGAGCCCAACA
CaES1804	GD057958	AG(mis2)	187	TAACCAATAAGCACCCCCTC	ACTTCAGAACAATGGCAGGG
CaES1805	GD116348	AAAT(mis2)	284	GAAACTCCGTCAAAAGCTCG	TGAATAATGAAATGAGACAACGAA
CaES1806	GD123686	AC(mis2)	186	GCCACACCATTGAAGTTTCC	CTTTGCCGAAAAAGCTTGAC
CaES1807	GD092597	GGGT(mis2)	190	CGAAACCACGGTTTTGTTTT	ATGTACGAAGCATGTGCCTG
CaES1808	GD072164	AC(mis2)	213	GTCAGCATTCAGGGGGTAAA	TTCACTTTTTCAAGAGCCTTCAC
CaES1809	GD068466	AAAG(mis2)	248	ATGAACAAAAGGTGCCCAAG	CTGGGACTAAATTCCGGTCA
CaES1810	GD073661	GGGT(mis2)	93	CCTTCGTGTTGTGCACTGTT	ATTAAAAGTGGGGAGGGTGG						SL2.30ch12	64707037	2e-70	Eu
CaES1812	GD055975	GGCT(mis2)	193	AAATTCCCAAGGTAAACGGG	CCTTCCAAGTTTTGCCATGT						SL2.30ch09	62596968	1e-104	Eu
CaES1813	GD110304	AGGT(mis2)	139	CCCCTTCTGGTATGTATGGC	TGCATTAAATTGGAAGCTTTGAT						SL2.30ch07	3898317	3e-81	Eu
CaES1814	GD096693	AATG(mis2)	287	TTTGGGAATATCCAATCTTCG	AAAGCAGGCCAACATCAATC
CaES1815	GD056404	AAAG(mis2)	258	CAAGTGGTGGCACAATTCAT	AATGCCTTGCATGTGAAAAA
CaES1816	GD061404	AAAT(mis2)	262	ACGAATTTTGGTGTTCCAGG	ATTGAAGGTGGTGGCGAAT						SL2.30ch02	45624560	1e-62	Eu
CaES1817	GD081436	AT(mis2)	110	GCACGAGGGAGAGAGAGAGA	TAAATGGCAGACATCATCGC
CaES1818	GD067415	AT(mis2)	295	TGAGCATTTGCTTTAATGGATCT	GCAAACTGAATGAAGTTGGTGA
CaES1819	GD131097	AATC(mis2)	227	TCCATATCAACACCCCACAA	TGGCTCGCCTGTAGTTTTCT
CaES1820	GD117731	AAAT(mis2)	132	TCTTGTTTTCCAAACTTTCCAAC	TGCACATACGGAGAAGAGCA
CaES1821	GD132563	AATT(mis2)	276	CGAGCTAGACGAGATGCACA	CCAAACGCTGGCTAGGAGTA						SL2.30ch06	33806029	7e-56	Eu
CaES1822	GD093352	AAAG(mis2)	183	TGGGGAAAAGCAGATCAAGT	AACGAACACGCTTGAGGACT
CaES1823	GD112277	AT(mis2)	256	GCACGAGGATTTCTATCACTTAC	AACTTTGGCTCCATGTTTCG						SL2.30ch10	63909373	1e-75	Eu
CaES1824	GD117103	AAAG(mis2)	131	CAGCAGTAACAGGAATGCCA	CCACCCCATCAAATCTTCTG
CaES1825	GD086201	AAAG(mis2)	266	TTTCTTTTTCATTGGACGGC	CCTTGGGCCAATTCATTTTA
CaES1826	GD066720	AAAG(mis2)	279	TTTTCCCTTTCTCTCTCATCG	CGAAACCCTAATTTTGACCG
CaES1827	GD054411	AATG(mis2)	104	ACGCTCTCTTCAAGCTCCAC	CGTATTGACGCGGGTAATCT						SL2.30ch04	31649897	1e-79	Hetero
CaES1828	GD059979	AC(mis2)	228	CGATAGGAAGTGCGGGATTA	TGATGACTGGTAAATTCAACTAGC
CaES1829	GD064648	AAAG(mis2)	161	TGCGAAACCGTACGTAACAA	ATGGGAAGTGTCTTCATGCC						SL2.30ch06	42021285	4e-93	Eu
CaES1830	GD119258	AAAC(mis2)	272	TCACCACGAATGGTGTCTGT	ACGTTGGCTATTGTTCTGGG
CaES1831	GD089980	AAAC(mis2)	117	CAAGCCAAGGTCATTTTTACTG	CCTCCAACATTTTCAATCCAA
CaES1832	GD107218	AAAT(mis2)	137	CCTTGACAAGTGGAAAGGTTATG	TTCCCTCTTCCTTTTAGGGG
CaES1833	GD103840	AAAT(mis2)	203	CCCTCCTATTAAACACACACACA	TCCTCCGTTACATCGAAACC						SL2.30ch05	3316335	8e-66	Eu
CaES1834	GD078138	GACT(mis2)	158	ACATCGCAATCAGCCTCTCT	TGCTGAGAGCAAAAGCAAAA
CaES1835	GD121651	AAAC(mis2)	275	TCCAATTTGATTAACTTCAACTCAC	TGAGATCGCTGATTGTCGTC						SL2.30ch06	3809944	2e-53	Hetero
CaES1836	GD095644	AAAT(mis2)	186	GGAAGATGGGTCAAAGTCCA	TGTGTTTGGCTTGAGTCTCG
CaES1837	GD117404	AATT(mis2)	227	AGAAAGCAAAAGCACAGGGA	ATTAGTTCACCCATGCACCG
CaES1839	GD115815	AAAG(mis2)	254	ACCATGGCCTTAACAGCAAC	TCAACAGCTAGAGCGAAGCA
CaES1840	GD105612	AAAC(mis2)	295	TGCCTGATTCTGATGCTGAG	TTTCATGCGAGGCTAGAAAAA
CaES1841	GD087999	AATT(mis2)	276	GGGCTCTCGTTGCTGATTAT	CAAAGGCTGAGGATAGCAGG
CaES1842	GD090279	AAAG(mis2)	298	CCAATCCCCATGTTGCTTAT	TACGAGAATTTCCAGCGGTT
CaES1843	GD078567	AAAC(mis2)	299	TGGGTTTATTTCATGAGGGG	TTGCCCAAGTTTCATAGCAA
CaES1844	GD131660	AATT(mis2)	175	TGGAATAAATATCCAAGCTAATATCAA	GCCGGAGAAGGAGAAGAGAT
CaES1845	GD104183	AAAT(mis2)	244	AGGACTTCATTATAATAGTGCTCAAAT	TTGATGTTATGAGGCATCTTGC
CaES1846	GD121956	AAAC(mis2)	227	TGAGCATCTAAAATGACGACTGA	AAACCACACCATGACGTTGA
CaES1847	GD084677	AG(mis2)	289	TGTTATCGATCCACCAAGACA	CCATGCATAATTTGTTGTCTCTC
CaES1848	GD088796	AAAC(mis2)	223	ACGAGGCCTTTATCTTCCGA	GTGCCTGATCCAGACTCCAT
CaES1849	GD134157	AAAG(mis2)	103	AAAAATGGAGTGAAACATTTTGAA	TGTTGTCACCGGAAAACTCA
CaES1850	GD092852	AT(mis2)	205	CACGAGGGTTCATTGGAATA	CGAAATTTTAAAAAGCCCCC
CaES1851	GD074487	AGGT(mis2)	144	AGCTTCGGTAGGGTCATGTG	TAAGTATGCAGGAGTGGGGG
CaES1852	GD060582	AAAT(mis2)	92	TCAAATTGGTGGGGTTCATT	CACGCAATCAATTTCTCCAG						SL2.30ch02	45063711	2e-92	Eu
CaES1853	GD085384	AAAG(mis2)	229	GCACGAGGGTAGTGGTAAGAA	CCCTACACAAAATGGGATGG
CaES1854	GD116173	AATG(mis2)	268	GGGGGAGTATCAGTGGGAAT	TTTCAGTTGCTTGGCATCAC						SL2.30ch07	55719111	1e-107	Eu
CaES1855	GD116163	AG(mis2)	250	TGGATACACAGTGACGCCAT	CAAAAACAAAGACCAACCCG
CaES1856	GD073135	AAAG(mis2)	290	CGCATCATGCTTGCTAAGAC	AACCATCTTGCCTCGACATT						SL2.30ch01	82788404	1e-109	Eu
CaES1857	GD096651	AAAT(mis2)	212	TTTTCCTGGACATTTCTGGC	GTGTGCCTTCTGAGCAATCA
CaES1858	GD055838	AG(mis2)	105	TCTATCTAGGGAGGGAGGGG	TGTGTGTGTGACACTCTCTCTGA
CaES1859	GD097431	AAGC(mis2)	260	ATGGCTCTTGGTATGGTTGC	ATGCTCTTCCCATCATCGTC						SL2.30ch11	51638047	1e-124	Eu
CaES1860	GD075524	AT(mis2)	277	TTGGCGTCAATGGACTGTTA	GCAATGCAAAATTAGGAAAAGG
CaES1861	GD073431	AAAG(mis2)	181	TTGCGTGTTAGGATGTTGGA	AGGCAGTGTCACACAGTTCG
CaES1862	GD101036	GGCT(mis2)	275	ACGCAGATCCGACAACCTAC	AGCTTGCCGGTAATCACATC
CaES1863	GD119785	AT(mis2)	280	ACAACTATGCTTCGATCCCG	CCCGAGAAGAAAATGTTGGA						SL2.30ch10	1635107	1e-56	Eu
CaES1864	GD079424	AATG(mis2)	292	ACCCAAGGTCCACTACATGG	CCCAAATCAACGAGACCTGT
CaES1865	GD080859	AAAG(mis2)	284	GTTGTAGCTCAGTGGCAACG	TGTTACATTGAAGTTCATTTTTCATT
CaES1866	GD116808	AAAC(mis2)	160	GGATACACGTACGACGCCTT	ATAAAGCAGATGCTCCGTCG						SL2.30ch06	40898277	6e-83	Eu
CaES1867	GD079693	AAAG(mis2)	263	TGCTATCAGTTCTGGCGATG	TCAGATGACCCGCAGATACA						SL2.30ch02	15762751	6e-64	Eu
CaES1868	GD089018	AAAT(mis2)	139	GAATGCCAACAAAGGTCACA	CAAGAACAATATCAAAAAGTCCCA
CaES1869	GD093115	AC(mis2)	122	GCACGAGGCTCTCTCTCTCT	TATTAATCCCGCTCTCTCGC
CaES1870	GD096508	AAAG(mis2)	150	TCTTTTGGGGTTTGATCTGAA	GTAAATGATGCTGATGCCCC						SL2.30ch04	56061360	3e-84	Eu
CaES1871	GD122826	AAGC(mis2)	257	ATGGATGCACACGAACGTAA	TTGCATTGGTAATTGCTTTGA						SL2.30ch06	37032545	6e-57	Eu
CaES1872	GD093018	AAAG(mis2)	287	GGTAAATGCTGCAACAGGGT	CATCCCTGATGGAACGAACT						SL2.30ch03	61044934	6e-69	Eu
CaES1873	EL814165	AATT(mis2)	210	GGGCAGGTACTCATCAAGGA	GGCCGAGGTACAGTGGTTAG
CaES1874	EB084988	AAAG(mis2)	277	TGACAGCCATGGCAAGAATA	AATTCAATGGTTTCTGGTTCTTT
CaES1875	EB084644	AAAT(mis2)	216	ACTTTTGGAGAGTCCGAGCA	TGGAAGACCAACCATTTTCC
CaES1876	CO911544	AC(mis2)	127	CTACAACCTTCTCCCTCCCC	GTTTGAACGGGTTGGATCAT
CaES1877	CO910285	AAAT(mis2)	277	GAGAAGGCGGCATTTTCTTA	TCCTGGGAGGAAGATCACTTT
CaES1878	CO908868	AAAT(mis2)	204	ACATTTCTACAAGGCTGTTCTGT	AGGTTGCAATATCCCCTTCC
CaES1879	CO908522	AAAT(mis2)	280	CAAAATTGAACTACAAAGGTGACAA	TGCAGCAAAACAGAAACAGG
CaES1880	CO907827	AAAG(mis2)	204	TTTTTCGGTGGTGGTTGATT	TCCTAGGGACGTCAAGACCA
CaES1881	CO908227	AAAT(mis2)	203	CGAACGAAGAAGGAAAATGG	GCCTTTGACTCGAATCTTGC
CaES1882	CO906658	GGGA(mis2)	244	CGGAAGCCTTTTCTCATCAC	AAGTACGAGGGAGAGCAGGG						SL2.30ch03	50018236	7e-63	Hetero
CaES1883	CO906463	AG(mis2)	291	CAGCCGAGTCATCTTCCTTC	AGAGGGAGCGTGAACAAGAA						SL2.30ch05	435909	1e-52	Eu
CaES1884	CO907013	AT(mis2)	114	TGAATCAAGCACACCCACAT	TGCCAGTACCTCCATCACAA
CaES1885	CO907035	AG(mis2)	104	GTACCGGGGTAGGGAAAGAG	TCTCCCTCTCCCTTCTGTCA
CaES1886	CA524293	AG(mis2)	208	ACCGACAAAGTTGTCAATAAAAA	CAGAAGAATCGCCACAGACA
CaES1887	CA524458	AAAG(mis2)	222	TGCTTTTTCTGTTCCAAGGG	ATGCAATAGCAGCGTGAGTG
CaES1888	CA523442	AT(mis2)	115	TTCGCCTCTTTCCAGAACAT	AGGAGAAGCTGCATGTCCAA
CaES1889	CA520068	AAAG(mis2)	286	TTTTTCTCTCTAAAATTCATTTCCTTT	CAGGGGAGGTAGCATATCCA
CaES1890	CA518668	AAAT(mis2)	92	AGCTGCTTCAACCTGACGAT	TTTTTGGAAAAGATTAAAACTCCG
CaES1891	CA518438	AAAT(mis2)	238	TTTGAAACCCAAAACTCCCA	AATAAGGGGACGACCCAATC						SL2.30ch06	32380422	8e-58	Eu
CaES1892	CA518380	AT(mis2)	231	GTATCATTTGCCAAAGTGCG	AACCAACGCAATAACCGAAC
CaES1893	CA515602	AAAT(mis2)	196	CCTCCCCTTCCATACTGGTT	AACAGACCCAGAGATGCACA
CaES1894	CA514862	AATG(mis2)	119	TCCAAATTCTCTCTCCGATCA	TATCGAAAAGGGCAAAATCG
CaES1895	BM068133	AG(mis2)	100	CTTCTCACGCTCCTTATGCC	TCGGGAAAGAGAGAAAAGCA
CaES1896	BM065076	AAAT(mis2)	133	GCACGGCTCTCTCTCTCTCT	CCCCATCCTCTACGAAATCA
CaES1897	BM064946	AG(mis2)	249	GCACGGATACAGATACTTACACTTTC	TCTGGTGCAGTAGGTGTTGG
CaES1898	BM061145	AAAG(mis2)	266	TGAGGCTGCTGATGAAGAGA	TAACCATTTCAGCCGTCACA						SL2.30ch02	47169967	1e-105	Eu
CaES1899	BM059913	AAAT(mis2)	152	AAGGGGCTAGAAAGGTGGAA	TCCAACAGCTCTGTTTGCTAAT
CaES1900	GO344463	GGA(mis2)	225	GGACAAAACGAACTCGGAAA	TCCACTTTTCTCCTCCTCCA						SL2.30ch03	338934	2e-71	Eu
CaES1901	GO344537	ATC(mis2)	247	GCATCTTACGCGTTCAACAA	GGAGGAACAAAGGAAAAGCC						SL2.30ch12	1973470	1e-78	Eu
CaES1902	GO344618	ATC(mis2)	241	TTTCTCTTGGATTGATGGGG	AGCTGTGGGGGTTGTGTTAG						SL2.30ch01	2579867	2e-85	Eu
CaES1903	GO344644	AAG(mis2)	222	GACGGTGACGATGATGAGAA	GTGGTGATGATGAATCTGCG						SL2.30ch12	63736743	5e-69	Eu
CaES1904	GO344778	AAG(mis2)	219	TTCTTCATGGTTGACTGCTGTT	GCAGTAGGAGGAGCGAACAC
CaES1905	GO344809	AAC(mis2)	197	TTCCATGTGTTGGCATGAGT	TCCCATAACCAATTCTTGGC						SL2.30ch00	17000008	2e-76
CaES1906	GO345003	ATC(mis2)	173	TCGCAACAAGAGATGGACAC	TTTGCATGCTCATTCTCGTC						SL2.30ch06	45845504	5e-61	Eu
CaES1907	GO345932	GGC(mis2)	279	TTATCTTCACCATCTCCGCC	AGCCAACGATGGTAAAAACG						SL2.30ch01	81297528	2e-90	Eu
CaES1908	GO344615	GGT(mis2)	299	GGACAAGTGGGAAAAACCAA	TTCAGCCTCATCAGACATCG
CaES1909	GO344608	AAT(mis2)	286	TGGACGCCTTCATAGTTTTTG	CACTTGCATTGTGAAAGTATTTGAA
CaES1910	GO344960	AAG(mis2)	297	AAGAAAGATGCAACAATGGGA	AAATTTTGAATCCACCGCTTT
CaES1912	GO345529	AAG(mis2)	100	GCTGACAAGGGTGCATCTTC	TTTTAACCTCTGCCACCACC						SL2.30ch03	62798446	4e-98	Eu
CaES1913	GO345724	AAG(mis2)	245	ATCTACCTCCGTCCTCCGTT	TGCCTGAGAGCTTCCAATTT
CaES1914	GO345339	ACT(mis2)	198	GAGGATTAAGCCGACCTTCC	TCACCTTTTTCTTTGCCACC
CaES1915	GD056845	GGA(mis2)	102	TCTAACGGGGCTTCCTTCTC	CGGAGGTGAAGTTTCGTGTT
CaES1916	GD068202	AT(mis2)	168	CCCTCCACACACACAAACAC	GGTACCATTGAGGGCGTAGA
CaES1917	GD073342	AAG(mis2)	146	TTTGCAGAAGTAGCACCATCA	GCAAGTGGTGCAATTAGGGT						SL2.30ch10	1718020	2e-93	Eu
CaES1918	GD073346	ACG(mis2)	197	GCAGTTCACATAGCTCGACG	TGAAGGTGAAGACGATGCTG						SL2.30ch05	63924210	2e-65	Eu
CaES1919	GD090100	ACT(mis2)	237	CGAATAAGGCGTTGGAGGTA	ACGGATTCATTCCAAATCCA						SL2.30ch10	61752782	1e-68	Eu
CaES1920	GD115633	AAC(mis2)	180	CACAATGGTGAAGGCAAATG	ATTAGCTGCAGAAACACGGG						SL2.30ch02	36820699	1e-81	Eu
CaES1921	GD115645	AAC(mis2)	233	TAATCCCTTTACACGGACGC	GAAAGAAGGACAAGGGGAGC
CaES1922	GD134432	AAG(mis2)	174	TGTTTTACCCCAATCCCATC	TTCATTTGCTGTTTGACCCA						SL2.30ch01	2955669	3e-64	Eu
CaES1923	GD055272	GGA(mis2)	118	TTACTGAATCCTGCCGAACC	GATGGATTTGCTCGATCGTT						SL2.30ch04	4636892	5e-68	Eu
[truncated: 3,757 more rows]
