# Supplementary material for: Development of Capsicum EST–SSR markers for species identification and in silico mapping onto the tomato genome sequence
Source: Mol Breed. 2012 Aug 11;31(1):101–10. doi: 10.1007/s11032-012-9774-z (PMC3538017; doi:10.1007/s11032-012-9774-z)
Supplement: Supplementary file 4 — Supplementary material 4 (XLS 24 kb) [file 11032_2012_9774_MOESM4_ESM.xls]

## Sheet: TableS3
Supplementary Table S3 Phenotypes of plant architectures, flowers, and fruits of Capsicum not identified as C. annumm by DNA marker analysis
Sample ID	Cluster	Species	Number of phenotyped plants	Plant descriptors			Inflorescence descriptors				Fruit descriptors
				Plant height (cm)	Plant growth habit	Plant canopy width (cm)	Number of flowers per axil	Flower position	Corolla color	Number of petals	Fruit color at intermediate stage	Fruit set	Fruit color at mature stage	Fruit shape	Fruit length (cm)	Fruit weight (g)	Fruit wall thickness (mm)
				7.1.2.6a)	7.1.2.7a)	7.1.2.8a)	7.2.1.2a)	7.2.1.3a)	7.2.1.4a)		7.2.2.3a)	7.2.2.4a)	7.2.2.6a)	7.2.2.7a)	7.2.2.8a)	7.2.2.10a)	7.2.2.12a)
KC008	B	C. annuum var. annuum	6	51.2	4	95.6	1	5	Yellow	6	Orange	3	Red	4	7.4	8.9	1.8
KC019	B	C. annuum var. annuum	1	103	5	111	1	6.5	Yellow	6.5	Orange	3	n.d.b)	1	9.1	15.2	2.41
KC021	B	C. annuum var. annuum	5	79.75	7	73	1	6.5	Yellow	5.5	Green	3	Orange	3	n.d.	n.d.	n.d.
KC037	B	C. annuum var. annuum	1	n.d.	n.d.	n.d.	1	5	Yellow	6	Yellow-orange	3	Red	1	13.5	18.9	2.86
KC182	C	C. annuum var. annuum	1	61	5	70	3	6	White	5	Light green	5	Tint	1	3.5	1.2	2.54
a)See IPGRI, AVRDC and CATIE (1995) for the scores.
b)No data.
