# Supplementary material for: Development of Capsicum EST–SSR markers for species identification and in silico mapping onto the tomato genome sequence
Source: Mol Breed. 2012 Aug 11;31(1):101–10. doi: 10.1007/s11032-012-9774-z (PMC3538017; doi:10.1007/s11032-012-9774-z)
Supplement: Supplementary file 5 — Supplementary material 5 (XLS 56 kb) [file 11032_2012_9774_MOESM5_ESM.xls]

## Sheet: TableS4
Supplementary Table S4 Numbers and frequencies of genotypes of the 77 informative markers in each cluster
Marker	Allele	Cluster A		Cluster B		Cluster C		Cluster F
		#	%	#	%	#	%	#	%
CaES0089	139 bp	0	0	0	0	0	0	4	14.3
CaES0089	141 bp	2	6.5	0	0	5	5	22	78.6
CaES0089	143 bp	0	0	0	0	0	0	0	0
CaES0089	145 bp	12	38.7	0	0	0	0	0	0
CaES0089	147 bp	2	6.5	2	7.7	1	1	0	0
CaES0089	150 bp	9	29	12	46.2	0	0	0	0
CaES0089	152 bp	0	0	4	15.4	5	5	0	0
CaES0089	154 bp	0	0	0	0	5	5	0	0
CaES0089	156 bp	0	0	6	23.1	5	5	0	0
CaES0089	157 bp	1	3.2	0	0	0	0	0	0
CaES0089	161 bp	2	6.5	0	0	1	1	0	0
CaES0089	164 bp	1	3.2	0	0	1	1	0	0
CaES0089	166 bp	2	6.5	0	0	2	2	0	0
CaES0089	169 bp	0	0	0	0	2	2	0	0
CaES0089	172 bp	0	0	0	0	1	1	0	0
CaES0089	173 bp	0	0	0	0	1	1	0	0
CaES0089	176 bp	0	0	0	0	2	2	0	0
CaES0089	179 bp	0	0	0	0	1	1	0	0
CaES0089	180 bp	0	0	0	0	2	2	0	0
CaES0089	183 bp	0	0	0	0	1	1	0	0
CaES0089	185 bp	0	0	0	0	1	1	0	0
CaES0089	186 bp	0	0	0	0	1	1	0	0
CaES0089	195 bp	0	0	0	0	1	1	0	0
CaES0089	197 bp	0	0	0	0	2	2	0	0
CaES0089	205 bp	0	0	0	0	1	1	0	0
CaES0089	213 bp	0	0	0	0	1	1	0	0
CaES0089	Null	0	0	2	7.7	59	58.4	2	7.1
CaES0404	260 bp	0	0	1	3.8	0	0	0	0
CaES0404	265 bp	31	100	0	0	92	91.1	28	100
CaES0404	266 bp	0	0	0	0	8	7.9	0	0
CaES0404	271 bp	0	0	23	88.5	0	0	0	0
CaES0404	277 bp	0	0	1	3.8	0	0	0	0
CaES0404	265 bp, 266 bp	0	0	0	0	3	3	0	0
CaES0404	270 bp, 271 bp	0	0	1	3.8	0	0	0	0
CaES0404	Null	0	0	0	0	1	1	0	0
CaES0425	250 bp	1	3.2	0	0	44	43.6	2	7.1
CaES0425	253 bp	30	96.8	26	100	57	56.4	26	92.9
CaES0425	250 bp, 253 bp	1	3.2	0	0	6	5.9	2	7.1
CaES0663	225 bp	28	90.3	26	100	2	2	0	0
CaES0663	228 bp	0	0	0	0	2	2	0	0
CaES0663	229 bp	1	3.2	0	0	92	91.1	23	82.1
CaES0663	225 bp, 229 bp	0	0	0	0	1	1	0	0
CaES0663	228 bp, 229 bp	0	0	0	0	1	1	0	0
CaES0663	Null	2	6.5	0	0	5	5	5	17.9
CaES0863	275 bp	30	96.8	26	100	100	99	28	100
CaES0863	Null	1	3.2	0	0	1	1	0	0
CaES1003	178 bp	24	77.4	25	96.2	92	91.1	28	100
CaES1003	182 bp	0	0	0	0	0	0	0	0
CaES1003	175 bp, 178 bp	7	22.6	1	3.8	9	8.9	0	0
CaES1027	95 bp	31	100	26	100	101	100	28	100
CaES1027	112 bp	0	0	0	0	0	0	0	0
CaES1027	95 bp, 123 bp	0	0	0	0	1	1	0	0
CaES1051	236 bp	30	96.8	26	100	101	100	28	100
CaES1051	Null	1	3.2	0	0	0	0	0	0
CaES1112	208 bp	0	0	1	3.8	96	95	4	14.3
CaES1112	238 bp	30	96.8	25	96.2	5	5	24	85.7
CaES1112	208 bp, 238 bp	0	0	1	3.8	1	1	3	10.7
CaES1112	Null	1	3.2	0	0	0	0	0	0
CaES1137	124 bp	31	100	0	0	100	99	28	100
CaES1137	127 bp	0	0	25	96.2	0	0	0	0
CaES1137	124 bp, 127 bp	0	0	0	0	0	0	0	0
CaES1137	Null	0	0	1	3.8	1	1	0	0
CaES1208	180 bp	30	96.8	26	100	101	100	28	100
CaES1208	Null	1	3.2	0	0	0	0	0	0
CaES1324	276 bp	30	96.8	26	100	101	100	28	100
CaES1324	Null	1	3.2	0	0	0	0	0	0
CaES1415	617 bp	31	100	26	100	101	100	28	100
CaES1711	242 bp	0	0	15	57.7	69	68.3	9	32.1
CaES1711	244 bp	23	74.2	0	0	0	0	14	50
CaES1711	247 bp	4	12.9	0	0	0	0	0	0
CaES1711	250 bp	3	9.7	0	0	0	0	0	0
CaES1711	242 bp, 244 bp	0	0	0	0	1	1	0	0
CaES1711	244 bp, 247 bp	3	9.7	0	0	0	0	0	0
CaES1711	244 bp, 250 bp	1	3.2	0	0	0	0	0	0
CaES1711	Null	1	3.2	11	42.3	32	31.7	5	17.9
CaES1811	280 bp	15	48.4	1	3.8	0	0	0	0
CaES1811	288 bp	16	51.6	1	3.8	67	66.3	28	100
CaES1811	291 bp	0	0	0	0	6	5.9	0	0
CaES1811	294 bp	0	0	0	0	25	24.8	0	0
CaES1811	300 bp	0	0	0	0	1	1	0	0
CaES1811	280 bp, 288 bp	3	9.7	0	0	0	0	0	0
CaES1811	288 bp, 294 bp	0	0	0	0	3	3	0	0
CaES1811	291 bp, 294 bp	0	0	0	0	1	1	0	0
CaES1811	Null	0	0	24	92.3	2	2	0	0
CaES1838	204 bp	31	100	15	57.7	101	100	28	100
CaES1838	220 bp	0	0	1	3.8	0	0	0	0
CaES1838	Null	0	0	10	38.5	0	0	0	0
CaES1911	195 bp	31	100	26	100	100	99	27	96.4
CaES1911	Null	0	0	0	0	1	1	1	3.6
CaES1962	191 bp	31	100	26	100	101	100	28	100
CaES2027	251 bp	1	3.2	0	0	0	0	28	100
CaES2027	253 bp	30	96.8	0	0	93	92.1	0	0
CaES2027	254 bp	0	0	25	96.2	6	5.9	0	0
CaES2027	256 bp	0	0	0	0	0	0	0	0
CaES2027	251 bp, 253 bp	1	3.2	0	0	0	0	3	10.7
CaES2027	253 bp, 254 bp	0	0	0	0	1	1	0	0
CaES2027	Null	0	0	1	3.8	2	2	0	0
CaES2252	112 bp	31	100	26	100	98	97	24	85.7
CaES2252	102 bp, 112 bp	0	0	0	0	0	0	2	7.1
CaES2252	Null	0	0	0	0	3	3	2	7.1
CaES2265	237 bp	31	100	26	100	101	100	28	100
CaES2332	161 bp	28	90.3	1	3.8	59	58.4	4	14.3
CaES2332	162 bp	3	9.7	24	92.3	42	41.6	24	85.7
CaES2332	163 bp	0	0	1	3.8	0	0	0	0
CaES2332	161 bp, 162 bp	2	6.5	1	3.8	58	57.4	0	0
CaES2332	162 bp, 163 bp	0	0	6	23.1	0	0	0	0
CaES2341	278 bp	31	100	26	100	101	100	28	100
CaES2489	820 bp	30	96.8	26	100	101	100	28	100
CaES2489	805 bp, 820 bp	1	3.2	0	0	0	0	0	0
CaES2505	219 bp	3	9.7	0	0	0	0	0	0
CaES2505	234 bp	28	90.3	0	0	98	97	28	100
CaES2505	237 bp	0	0	26	100	0	0	0	0
CaES2505	232 bp, 234 bp	0	0	0	0	3	3	0	0
CaES2505	234 bp, 237 bp	0	0	0	0	0	0	0	0
CaES2513	296 bp	31	100	26	100	101	100	28	100
CaES2524	217 bp	31	100	26	100	101	100	28	100
CaES2568	241 bp	31	100	26	100	101	100	28	100
CaES2576	190 bp	31	100	26	100	83	82.2	27	96.4
CaES2576	Null	0	0	0	0	18	17.8	1	3.6
CaES2584	154 bp	30	96.8	17	65.4	99	98	28	100
CaES2584	160 bp	0	0	9	34.6	0	0	0	0
CaES2584	154 bp, 160 bp	0	0	2	7.7	0	0	0	0
CaES2584	Null	1	3.2	0	0	2	2	0	0
CaES2655	99 bp	4	12.9	3	11.5	88	87.1	27	96.4
CaES2655	101 bp	0	0	4	15.4	1	1	0	0
CaES2655	102 bp	27	87.1	1	3.8	0	0	0	0
CaES2655	103 bp	0	0	0	0	0	0	0	0
CaES2655	100 bp, 101 bp	0	0	4	15.4	8	7.9	1	3.6
CaES2655	100 bp, 102 bp	0	0	3	11.5	1	1	0	0
CaES2655	98 bp, 101 bp	0	0	11	42.3	0	0	0	0
CaES2655	99 bp, 101 bp	4	12.9	2	7.7	73	72.3	20	71.4
CaES2655	99 bp, 102 bp	0	0	1	3.8	13	12.9	7	25
CaES2655	Null	0	0	0	0	3	3	0	0
CaES2666	257 bp	0	0	19	73.1	0	0	0	0
CaES2666	259 bp	0	0	0	0	0	0	0	0
CaES2666	270 bp	31	100	7	26.9	101	100	4	14.3
CaES2666	271 bp	0	0	0	0	0	0	23	82.1
CaES2666	257 bp, 270 bp	0	0	2	7.7	0	0	0	0
CaES2666	257 bp, 271 bp	0	0	1	3.8	0	0	0	0
CaES2666	270 bp, 271 bp	2	6.5	0	0	0	0	2	7.1
CaES2666	Null	0	0	0	0	0	0	1	3.6
CaES2790	387 bp	31	100	25	96.2	60	59.4	22	78.6
CaES2790	388 bp	0	0	0	0	33	32.7	6	21.4
CaES2790	387 bp, 388 bp	0	0	0	0	1	1	0	0
CaES2790	Null	0	0	1	3.8	8	7.9	0	0
CaES2854	144 bp	31	100	25	96.2	100	99	28	100
CaES2854	Null	0	0	1	3.8	1	1	0	0
CaES2865	269 bp	16	51.6	0	0	0	0	0	0
CaES2865	270 bp	14	45.2	26	100	13	12.9	23	82.1
CaES2865	271 bp	0	0	0	0	44	43.6	1	3.6
CaES2865	275 bp	0	0	0	0	4	4	0	0
CaES2865	276 bp	0	0	0	0	18	17.8	4	14.3
CaES2865	269 bp, 270 bp	2	6.5	0	0	0	0	0	0
CaES2865	270 bp, 271 bp	0	0	4	15.4	2	2	0	0
CaES2865	270 bp, 276 bp	0	0	0	0	7	6.9	0	0
CaES2865	271 bp, 275 bp	0	0	0	0	6	5.9	0	0
CaES2865	271 bp, 276 bp	0	0	0	0	10	9.9	0	0
CaES2865	271 bp, 277 bp	0	0	0	0	2	2	0	0
CaES2865	Null	1	3.2	0	0	22	21.8	0	0
CaES2920	253 bp	0	0	0	0	1	1	0	0
CaES2920	255 bp	30	96.8	26	100	98	97	16	57.1
CaES2920	219 bp, 255 bp	1	3.2	0	0	1	1	12	42.9
CaES2920	Null	0	0	0	0	1	1	0	0
CaES2930	175 bp	1	3.2	24	92.3	0	0	0	0
CaES2930	176 bp	30	96.8	2	7.7	101	100	28	100
CaES3253	172 bp	31	100	26	100	101	100	28	100
CaES3267	241 bp, 245 bp	31	100	26	100	100	99	28	100
CaES3267	Null	0	0	0	0	1	1	0	0
CaES3447	272 bp	31	100	26	100	101	100	28	100
CaES3524	134 bp	31	100	26	100	101	100	28	100
CaES3538	189 bp	0	0	0	0	0	0	0	0
CaES3538	192 bp	31	100	26	100	101	100	28	100
CaES3612	232 bp	31	100	26	100	101	100	28	100
CaES3680	196 bp	31	100	26	100	100	99	28	100
CaES3680	Null	0	0	0	0	1	1	0	0
CaES3735	220 bp	31	100	26	100	101	100	28	100
CaES3856	130 bp	24	77.4	1	3.8	45	44.6	7	25
CaES3856	Null	7	22.6	25	96.2	56	55.4	21	75
CaES3862	210 bp	31	100	11	42.3	100	99	28	100
CaES3862	211 bp	0	0	15	57.7	0	0	0	0
CaES3862	208 bp, 210 bp	0	0	0	0	1	1	0	0
CaES3862	210 bp, 211 bp	0	0	5	19.2	0	0	0	0
CaES3958	255 bp	31	100	26	100	101	100	28	100
CaES3958	256 bp	0	0	0	0	0	0	0	0
CaES3958	255 bp, 296 bp	16	51.6	0	0	65	64.4	7	25
CaES3962	218 bp	31	100	26	100	101	100	28	100
CaES4072	120 bp	31	100	18	69.2	101	100	28	100
CaES4072	121 bp	0	0	6	23.1	0	0	0	0
CaES4072	138 bp	0	0	1	3.8	0	0	0	0
CaES4072	120 bp, 121 bp	0	0	1	3.8	0	0	0	0
CaES4072	120 bp, 138 bp	0	0	8	30.8	0	0	0	0
CaES4072	121 bp, 138 bp	0	0	3	11.5	0	0	0	0
CaES4072	Null	0	0	1	3.8	0	0	0	0
CaES4192	166 bp	30	96.8	0	0	0	0	0	0
CaES4192	169 bp	1	3.2	26	100	101	100	28	100
CaES4192	166 bp, 169 bp	1	3.2	0	0	0	0	0	0
CaES4245	713 bp	0	0	1	3.8	0	0	0	0
CaES4245	730 bp	29	93.5	25	96.2	92	91.1	26	92.9
CaES4245	Null	2	6.5	0	0	9	8.9	2	7.1
CaES4376	287 bp	0	0	0	0	40	39.6	1	3.6
CaES4376	289 bp	22	71	22	84.6	37	36.6	23	82.1
CaES4376	287 bp, 289 bp	0	0	0	0	4	4	1	3.6
CaES4376	Null	9	29	4	15.4	24	23.8	4	14.3
CaES4410	479 bp	31	100	26	100	3	3	27	96.4
CaES4410	481 bp	0	0	0	0	98	97	1	3.6
CaES4410	479 bp, 481 bp	0	0	0	0	1	1	2	7.1
CaES4410	Null	0	0	0	0	0	0	0	0
CaES4448	212 bp	30	96.8	26	100	101	100	28	100
CaES4448	Null	1	3.2	0	0	0	0	0	0
CaES4504	218 bp	30	96.8	26	100	101	100	28	100
CaES4504	Null	1	3.2	0	0	0	0	0	0
CaES4584	102 bp	1	3.2	26	100	1	1	0	0
CaES4584	108 bp	0	0	0	0	0	0	0	0
CaES4584	111 bp	30	96.8	0	0	100	99	28	100
CaES4584	102 bp, 111 bp	1	3.2	0	0	1	1	0	0
CaES4584	111 bp, 112 bp	2	6.5	0	0	0	0	7	25
CaES4597	243 bp	1	3.2	0	0	4	4	0	0
CaES4597	244 bp	30	96.8	0	0	76	75.2	28	100
CaES4597	245 bp	0	0	0	0	21	20.8	0	0
CaES4597	251 bp	0	0	26	100	0	0	0	0
CaES4597	243 bp, 244 bp	0	0	0	0	3	3	0	0
CaES4597	243 bp, 245 bp	0	0	0	0	1	1	0	0
CaES4597	244 bp, 245 bp	0	0	0	0	5	5	0	0
CaES4597	244 bp, 251 bp	0	0	0	0	0	0	0	0
CaES4613	255 bp	5	16.1	5	19.2	12	11.9	3	10.7
CaES4613	Null	26	83.9	21	80.8	89	88.1	25	89.3
CaES4616	289 bp	0	0	0	0	0	0	1	3.6
CaES4616	294 bp	1	3.2	0	0	1	1	25	89.3
CaES4616	295 bp	30	96.8	26	100	100	99	1	3.6
CaES4616	294 bp, 295 bp	1	3.2	0	0	1	1	2	7.1
CaES4616	Null	0	0	0	0	0	0	1	3.6
CaES4665	98 bp	0	0	0	0	1	1	0	0
CaES4665	106 bp	0	0	0	0	0	0	0	0
CaES4665	107 bp	30	96.8	26	100	92	91.1	4	14.3
CaES4665	111 bp	1	3.2	0	0	8	7.9	0	0
CaES4665	113 bp	0	0	0	0	0	0	23	82.1
CaES4665	107 bp, 113 bp	0	0	0	0	0	0	3	10.7
CaES4665	Null	0	0	0	0	0	0	1	3.6
CaES4666	133 bp	31	100	26	100	101	100	28	100
CaES4666	133 bp, 172 bp	0	0	26	100	1	1	0	0
CaES4710	240 bp	31	100	26	100	101	100	28	100
CaES4787	134 bp	31	100	26	100	101	100	28	100
CaES4787	140 bp, 147 bp	0	0	0	0	0	0	0	0
CaES4858	248 bp	31	100	26	100	101	100	28	100
CaES4883	641 bp	0	0	0	0	0	0	0	0
CaES4883	651 bp	1	3.2	0	0	0	0	0	0
CaES4883	657 bp	6	19.4	0	0	1	1	28	100
CaES4883	659 bp	18	58.1	25	96.2	95	94.1	0	0
CaES4883	657 bp, 659 bp	1	3.2	0	0	1	1	5	17.9
CaES4883	Null	6	19.4	1	3.8	5	5	0	0
CaES5024	225 bp	30	96.8	22	84.6	96	95	26	92.9
CaES5024	Null	1	3.2	4	15.4	5	5	2	7.1
CaES5092	242 bp	30	96.8	26	100	3	3	27	96.4
CaES5092	Null	1	3.2	0	0	98	97	1	3.6
CaES5178	295 bp	1	3.2	0	0	0	0	21	75
CaES5178	296 bp	27	87.1	1	3.8	100	99	7	25
CaES5178	297 bp	2	6.5	7	26.9	0	0	0	0
CaES5178	295 bp, 296 bp	1	3.2	0	0	0	0	2	7.1
CaES5178	Null	1	3.2	18	69.2	1	1	0	0
CaES5183	97 bp	31	100	26	100	101	100	28	100
CaES5253	159 bp	9	29	19	73.1	24	23.8	5	17.9
CaES5253	164 bp	0	0	5	19.2	0	0	0	0
CaES5253	168 bp	11	35.5	0	0	1	1	0	0
CaES5253	173 bp	10	32.3	0	0	74	73.3	23	82.1
CaES5253	159 bp, 164 bp	0	0	1	3.8	0	0	0	0
CaES5253	159 bp, 168 bp	2	6.5	0	0	0	0	0	0
CaES5253	159 bp, 173 bp	3	9.7	1	3.8	23	22.8	4	14.3
CaES5253	168 bp, 173 bp	2	6.5	0	0	0	0	0	0
CaES5253	Null	1	3.2	2	7.7	2	2	0	0
CaES5301	624 bp	28	90.3	0	0	0	0	0	0
CaES5301	625 bp	0	0	26	100	98	97	10	35.7
CaES5301	626 bp	0	0	0	0	2	2	18	64.3
CaES5301	629 bp	0	0	0	0	0	0	0	0
CaES5301	Null	3	9.7	0	0	1	1	0	0
CaES5364	168 bp	31	100	26	100	100	99	28	100
CaES5364	Null	0	0	0	0	1	1	0	0
CaES5392	203 bp	31	100	26	100	65	64.4	27	96.4
CaES5392	183 bp, 203 bp	0	0	0	0	35	34.7	1	3.6
CaES5392	196 bp, 203 bp	0	0	0	0	1	1	0	0
CaES5512	343 bp	31	100	0	0	100	99	28	100
CaES5512	344 bp	0	0	26	100	0	0	0	0
CaES5512	343 bp, 344 bp	0	0	0	0	0	0	0	0
CaES5512	Null	0	0	0	0	1	1	0	0
CaES5642	250 bp	31	100	26	100	101	100	28	100
CaES5647	231 bp	30	96.8	25	96.2	100	99	28	100
CaES5647	Null	1	3.2	1	3.8	1	1	0	0
matK	A/G	31	100	0	0	101	100	28	100
matK	G/T	0	0	26	100	0	0	0	0
rbcL	A	4	12.9	0	0	101	100	28	100
rbcL	G	27	87.1	26	100	0	0	0	0
